# Supplementary material for: 2-[(2-{Bis[2-(2-hy­droxy-5-nitro­benzyl­idene­amino)­eth­yl]amino}­eth­yl)imino­meth­yl]-4-nitro­phenol acetonitrile monosolvate
Source: Acta Crystallogr Sect E Struct Rep Online. 2010 Nov 20;66(Pt 12):o3222–3. doi: 10.1107/S1600536810047185 (PMC3011653; doi:10.1107/S1600536810047185)
Supplement: Supplementary file 1 [file e-66-o3222-sup1.cif]

##############################################################################
###                                                                        ###
###        Electronic paper (Acta Crystallographica Section E)             ###
###                                                                        ###
##############################################################################
#                                                                            #
# This CIF contains the data in a paper accepted for publication in Acta     #
# Crystallographica Section E. It conforms to the requirements of Notes      #
# for Authors for Section E, and has been peer reviewed under the auspices   #
# of the IUCr Commission on Journals.                                        #
#                                                                            #
# Full details of the Crystallographic Information File format               #
# are given in the paper "The Crystallographic Information File (CIF):       #
# a New Standard Archive File for Crystallography" by S. R. Hall, F. H.      #
# Allen and I. D. Brown [Acta Cryst. (1991), A47, 655-685].                  #
#                                                                            #
# The current version of the core CIF dictionary is obtainable from          #
# ftp://ftp.iucr.org/pub/cif_core.dic. The current version number is 2.4.    #
#                                                                            #
# Software is freely available for graphical display of the structure(s) in  #
# this CIF.  For information consult the CIF home page http://www.iucr.org/  #
# cif/home.html                                                              #
#                                                                            #
# This file may be used for bona fide research purposes within the           #
# scientific community so long as proper attribution is given to the journal # 
# article from which it was obtained.                                        #
#                                                                            #
##############################################################################
                                             
data_global
_audit_creation_method     SHELXL-97
_journal_date_recd_electronic     2010-11-09
_journal_date_accepted     2010-11-14
_journal_name_full     'Acta Crystallographica, Section E'
_journal_year     2010
_journal_volume     66
_journal_issue     12
_journal_page_first     o3222
_journal_page_last     o3223
_journal_paper_category     QO
_journal_coeditor_code     IS2631
_publ_contact_author_name     'Dr. Kwang Ha'
_publ_contact_author_address
; School of Applied Chemical Engineering,
  The Research Institute of Catalysis,
  Chonnam National University,
  Gwangju 500-757,
  Republic of Korea
;
_publ_contact_author_email     hakwang@chonnam.ac.kr
_publ_contact_author_fax     '82 62 530 1909'
_publ_contact_author_phone     '82 62 530 1901'
_publ_section_title
;\
2-[(2-{Bis[2-(2-hydroxy-5-nitrobenzylideneamino)ethyl]amino}ethyl)iminomethyl]-\
4-nitrophenol acetonitrile monosolvate
;
loop_
    _publ_author_name
    _publ_author_footnote
    _publ_author_address
    'Ha, Kwang' .
; School of Applied Chemical Engineering,
  The Research Institute of Catalysis,
  Chonnam National University,
  Gwangju 500-757,
  Republic of Korea
;
data_I
_chemical_name_systematic
;
2-[(2-{Bis[2-(2-hydroxy-5-
nitrobenzylideneamino)ethyl]amino}ethyl)iminomethyl]-4-nitrophenol acetonitrile
monosolvate
;
_chemical_name_common     ?
_chemical_formula_moiety     'C27 H27 N7 O9, C2 H3 N'
_chemical_formula_sum     'C29 H30 N8 O9'
_chemical_formula_structural     ?
_chemical_formula_analytical     ?
_chemical_formula_iupac     'C27 H27 N7 O9, C2 H3 N'
_chemical_formula_weight     634.61
_chemical_melting_point     ?
_symmetry_cell_setting     triclinic
_symmetry_space_group_name_H-M     'P -1'
_symmetry_space_group_name_Hall     '-P 1'
loop_
    _symmetry_equiv_pos_as_xyz
    'x, y, z'
    '-x, -y, -z'
_cell_length_a     10.6097(9)
_cell_length_b     11.8168(9)
_cell_length_c     12.8003(10)
_cell_angle_alpha     79.054(2)
_cell_angle_beta     68.293(2)
_cell_angle_gamma     88.527(2)
_cell_volume     1462.1(2)
_cell_formula_units_Z     2
_cell_measurement_reflns_used     2046
_cell_measurement_theta_min     2.22
_cell_measurement_theta_max     25.24
_cell_measurement_temperature     200(2)
_exptl_crystal_description     'block'
_exptl_crystal_colour     'yellow'
_exptl_crystal_size_max     0.32
_exptl_crystal_size_mid     0.13
_exptl_crystal_size_min     0.11
_exptl_crystal_density_diffrn     1.441
_exptl_crystal_density_meas     ?
_exptl_crystal_density_method     'not measured'
_exptl_crystal_F_000     664
_exptl_absorpt_coefficient_mu     0.110
_exptl_absorpt_correction_type     multi-scan
_exptl_absorpt_process_details     '(SADABS; Bruker, 2000)'
_exptl_absorpt_correction_T_min     0.846
_exptl_absorpt_correction_T_max     0.988
_exptl_special_details
;
;
_diffrn_ambient_temperature     200(2)
_diffrn_radiation_type     MoK\a
_diffrn_radiation_wavelength     0.71073
_diffrn_radiation_source     'fine-focus sealed tube'
_diffrn_radiation_monochromator     graphite
_diffrn_measurement_device_type     'Bruker SMART 1000 CCD'
_diffrn_measurement_method     '\f and \w scans'
_diffrn_detector_area_resol_mean     ?
_diffrn_reflns_number     9227
_diffrn_reflns_av_R_equivalents     0.0382
_diffrn_reflns_av_sigmaI/netI     0.0815
_diffrn_reflns_theta_min     2.07
_diffrn_reflns_theta_max     26.00
_diffrn_reflns_theta_full     26.00
_diffrn_measured_fraction_theta_max     0.989
_diffrn_measured_fraction_theta_full     0.989
_diffrn_reflns_limit_h_min     -13
_diffrn_reflns_limit_h_max     13
_diffrn_reflns_limit_k_min     -14
_diffrn_reflns_limit_k_max     13
_diffrn_reflns_limit_l_min     -15
_diffrn_reflns_limit_l_max     13
_diffrn_standards_number     0
_diffrn_standards_interval_count     0
_diffrn_standards_interval_time     0
_diffrn_standards_decay_%     0
_refine_special_details
;
Refinement of <i>F</i>^2^ against ALL reflections. The weighted <i>R</i>-factor
<i>wR</i> and goodness of fit <i>S</i> are based on <i>F</i>^2^, conventional
<i>R</i>-factors <i>R</i> are based on <i>F</i>, with <i>F</i> set to zero for
negative <i>F</i>^2^. The threshold expression of <i>F</i>^2^ >
\s(<i>F</i>^2^) is used only for calculating <i>R</i>-factors(gt) <i>etc</i>.
and is not relevant to the choice of reflections for refinement.
<i>R</i>-factors based on <i>F</i>^2^ are statistically about twice as large
as those based on <i>F</i>, and <i>R</i>- factors based on ALL data will be
even larger.
;
_reflns_number_total     5688
_reflns_number_gt     3102
_reflns_threshold_expression     I>2sigma(I)
_refine_ls_structure_factor_coef     Fsqd
_refine_ls_matrix_type     full
_refine_ls_R_factor_all     0.1280
_refine_ls_R_factor_gt     0.0623
_refine_ls_wR_factor_gt     0.1377
_refine_ls_wR_factor_ref     0.1753
_refine_ls_goodness_of_fit_ref     1.032
_refine_ls_restrained_S_all     1.032
_refine_ls_number_reflns     5688
_refine_ls_number_parameters     419
_refine_ls_number_restraints     0
_refine_ls_hydrogen_treatment     constr
_refine_ls_weighting_scheme     calc
_refine_ls_weighting_details
         'calc w=1/[\s^2^(Fo^2^)+(0.0681P)^2^+0.0868P] where P=(Fo^2^+2Fc^2^)/3'
_atom_sites_solution_hydrogens     geom
_atom_sites_solution_primary     direct
_atom_sites_solution_secondary     difmap
_refine_ls_shift/su_max     0.000
_refine_ls_shift/su_mean     0.000
_refine_diff_density_max     0.409
_refine_diff_density_min     -0.415
_refine_ls_extinction_method     none
_refine_ls_extinction_coef     ?
loop_
    _atom_type_symbol
    _atom_type_description
    _atom_type_scat_dispersion_real
    _atom_type_scat_dispersion_imag
    _atom_type_scat_source
    'C' 'C' 0.0033 0.0016
                         'International Tables Vol C Tables 4.2.6.8 and 6.1.1.4'
    'H' 'H' 0.0000 0.0000
                         'International Tables Vol C Tables 4.2.6.8 and 6.1.1.4'
    'N' 'N' 0.0061 0.0033
                         'International Tables Vol C Tables 4.2.6.8 and 6.1.1.4'
    'O' 'O' 0.0106 0.0060
                         'International Tables Vol C Tables 4.2.6.8 and 6.1.1.4'
_computing_data_collection     'SMART (Bruker, 2000)'
_computing_cell_refinement     'SAINT (Bruker, 2000)'
_computing_data_reduction     'SAINT (Bruker, 2000)'
_computing_structure_solution     'SHELXS97 (Sheldrick, 2008)'
_computing_structure_refinement     'SHELXL97 (Sheldrick, 2008)'
_computing_molecular_graphics
                              'ORTEP-3 (Farrugia, 1997) and PLATON (Spek, 2009)'
_computing_publication_material     'SHELXL97 (Sheldrick, 2008)'
loop_
    _atom_site_type_symbol
    _atom_site_label
    _atom_site_fract_x
    _atom_site_fract_y
    _atom_site_fract_z
    _atom_site_U_iso_or_equiv
    _atom_site_adp_type
    _atom_site_calc_flag
    _atom_site_refinement_flags
    _atom_site_occupancy
    _atom_site_disorder_assembly
    _atom_site_disorder_group
    O O1 1.1867(3) -0.08637(18) 0.09431(18) 0.0448(6) Uani d . 1 . .
    H H1O 1.1937 -0.0154 0.0928 0.067 Uiso calc R 1 . .
    O O2 0.8123(3) -0.2527(2) 0.6061(2) 0.0621(8) Uani d . 1 . .
    O O3 0.8574(3) -0.4164(2) 0.5510(2) 0.0703(8) Uani d . 1 . .
    O O4 0.8089(3) -0.13330(19) 0.10667(19) 0.0595(8) Uani d . 1 . .
    H H4O 0.7975 -0.0622 0.0925 0.089 Uiso calc R 1 . .
    O O5 0.4797(3) -0.2368(2) 0.6310(2) 0.0608(8) Uani d . 1 . .
    O O6 0.4974(3) -0.4093(2) 0.5958(2) 0.0658(8) Uani d . 1 . .
    O O7 0.7816(3) 0.09156(19) 0.4737(2) 0.0502(7) Uani d . 1 . .
    H H7O 0.8186 0.1513 0.4252 0.075 Uiso calc R 1 . .
    O O8 0.4783(3) 0.3083(3) 0.9032(2) 0.0830(10) Uani d . 1 . .
    O O9 0.4522(3) 0.1281(3) 0.9805(2) 0.0913(11) Uani d . 1 . .
    N N1 0.9339(3) 0.2871(2) 0.1376(2) 0.0324(6) Uani d . 1 . .
    N N2 1.1352(3) 0.1102(2) 0.1657(2) 0.0352(6) Uani d . 1 . .
    N N3 0.8708(3) -0.3096(3) 0.5314(3) 0.0458(7) Uani d . 1 . .
    N N4 0.7479(3) 0.0770(2) 0.1510(2) 0.0354(7) Uani d . 1 . .
    N N5 0.5246(3) -0.3041(3) 0.5642(3) 0.0455(7) Uani d . 1 . .
    N N6 0.8372(3) 0.3109(2) 0.3871(2) 0.0361(7) Uani d . 1 . .
    N N7 0.4978(3) 0.2066(3) 0.8974(3) 0.0566(9) Uani d . 1 . .
    C C1 1.0834(3) 0.3037(3) 0.0811(3) 0.0381(8) Uani d . 1 . .
    H H1A 1.1088 0.3867 0.0680 0.046 Uiso calc R 1 . .
    H H1B 1.1120 0.2813 0.0052 0.046 Uiso calc R 1 . .
    C C2 1.1598(3) 0.2351(2) 0.1490(3) 0.0381(8) Uani d . 1 . .
    H H2A 1.2583 0.2544 0.1084 0.046 Uiso calc R 1 . .
    H H2B 1.1319 0.2575 0.2248 0.046 Uiso calc R 1 . .
    C C3 1.0620(3) 0.0478(3) 0.2639(3) 0.0336(8) Uani d . 1 . .
    H H3 1.0176 0.0862 0.3256 0.040 Uiso calc R 1 . .
    C C4 1.0438(3) -0.0738(3) 0.2849(3) 0.0308(7) Uani d . 1 . .
    C C5 1.1155(3) -0.1371(3) 0.1946(3) 0.0324(8) Uani d . 1 . .
    C C6 1.1040(3) -0.2603(3) 0.2275(3) 0.0389(8) Uani d . 1 . .
    H H6 1.1518 -0.3051 0.1721 0.047 Uiso calc R 1 . .
    C C7 1.0271(3) -0.3153(3) 0.3355(3) 0.0377(8) Uani d . 1 . .
    H H7 1.0223 -0.3971 0.3547 0.045 Uiso calc R 1 . .
    C C8 0.9544(3) -0.2504(3) 0.4190(3) 0.0343(8) Uani d . 1 . .
    C C9 0.9646(3) -0.1321(3) 0.3945(3) 0.0323(7) Uani d . 1 . .
    H H9 0.9175 -0.0898 0.4524 0.039 Uiso calc R 1 . .
    C C10 0.8749(3) 0.2637(3) 0.0560(3) 0.0366(8) Uani d . 1 . .
    H H10A 0.9375 0.2169 0.0044 0.044 Uiso calc R 1 . .
    H H10B 0.8665 0.3378 0.0083 0.044 Uiso calc R 1 . .
    C C11 0.7373(3) 0.2011(3) 0.1132(3) 0.0381(8) Uani d . 1 . .
    H H11A 0.6827 0.2347 0.1803 0.046 Uiso calc R 1 . .
    H H11B 0.6896 0.2122 0.0589 0.046 Uiso calc R 1 . .
    C C12 0.7036(3) 0.0251(3) 0.2570(3) 0.0345(8) Uani d . 1 . .
    H H12 0.6720 0.0712 0.3140 0.041 Uiso calc R 1 . .
    C C13 0.6991(3) -0.0966(3) 0.2943(3) 0.0317(7) Uani d . 1 . .
    C C14 0.7506(4) -0.1716(3) 0.2118(3) 0.0388(8) Uani d . 1 . .
    C C15 0.7267(4) -0.2933(3) 0.2577(3) 0.0448(9) Uani d . 1 . .
    H H15 0.7619 -0.3456 0.2071 0.054 Uiso calc R 1 . .
    C C16 0.6556(3) -0.3364(3) 0.3706(3) 0.0401(8) Uani d . 1 . .
    H H16 0.6389 -0.4173 0.3977 0.048 Uiso calc R 1 . .
    C C17 0.6071(3) -0.2591(3) 0.4471(3) 0.0329(8) Uani d . 1 . .
    C C18 0.6295(3) -0.1425(3) 0.4103(3) 0.0329(8) Uani d . 1 . .
    H H18 0.5977 -0.0925 0.4637 0.039 Uiso calc R 1 . .
    C C19 0.8723(4) 0.3882(3) 0.1849(3) 0.0386(8) Uani d . 1 . .
    H H19A 0.7726 0.3806 0.2069 0.046 Uiso calc R 1 . .
    H H19B 0.9062 0.4583 0.1245 0.046 Uiso calc R 1 . .
    C C20 0.9027(4) 0.4034(3) 0.2889(3) 0.0394(8) Uani d . 1 . .
    H H20A 1.0021 0.4043 0.2694 0.047 Uiso calc R 1 . .
    H H20B 0.8703 0.4785 0.3093 0.047 Uiso calc R 1 . .
    C C21 0.7671(3) 0.3281(3) 0.4904(3) 0.0359(8) Uani d . 1 . .
    H H21 0.7578 0.4052 0.5025 0.043 Uiso calc R 1 . .
    C C22 0.7048(3) 0.2381(3) 0.5843(3) 0.0344(8) Uani d . 1 . .
    C C23 0.7173(3) 0.1188(3) 0.5718(3) 0.0378(8) Uani d . 1 . .
    C C24 0.6567(3) 0.0327(3) 0.6723(3) 0.0436(9) Uani d . 1 . .
    H H24 0.6650 -0.0463 0.6666 0.052 Uiso calc R 1 . .
    C C25 0.5872(3) 0.0604(3) 0.7763(3) 0.0446(9) Uani d . 1 . .
    H H25 0.5484 0.0012 0.8421 0.054 Uiso calc R 1 . .
    C C26 0.5731(3) 0.1773(3) 0.7858(3) 0.0419(9) Uani d . 1 . .
    C C27 0.6304(3) 0.2637(3) 0.6931(3) 0.0400(8) Uani d . 1 . .
    H H27 0.6201 0.3419 0.7018 0.048 Uiso calc R 1 . .
    N N8 0.2620(4) 0.5168(3) 0.1139(4) 0.0889(14) Uani d . 1 . .
    C C28 0.4516(4) 0.4093(4) 0.1626(4) 0.0712(13) Uani d . 1 . .
    H H28A 0.4123 0.3395 0.2205 0.107 Uiso calc R 1 . .
    H H28B 0.4975 0.4587 0.1924 0.107 Uiso calc R 1 . .
    H H28C 0.5173 0.3877 0.0931 0.107 Uiso calc R 1 . .
    C C29 0.3459(4) 0.4707(3) 0.1358(3) 0.0549(10) Uani d . 1 . .
loop_
    _atom_site_aniso_label
    _atom_site_aniso_U_11
    _atom_site_aniso_U_22
    _atom_site_aniso_U_33
    _atom_site_aniso_U_12
    _atom_site_aniso_U_13
    _atom_site_aniso_U_23
    O1 0.0633(17) 0.0335(13) 0.0328(14) 0.0035(13) -0.0115(12) -0.0087(11)
    O2 0.072(2) 0.0692(18) 0.0320(15) -0.0026(15) -0.0059(13) -0.0066(14)
    O3 0.084(2) 0.0460(17) 0.0602(19) -0.0093(15) -0.0123(16) 0.0112(15)
    O4 0.094(2) 0.0395(14) 0.0328(15) 0.0145(15) -0.0087(14) -0.0099(12)
    O5 0.0694(19) 0.0594(17) 0.0357(15) 0.0137(14) 0.0020(13) -0.0127(14)
    O6 0.084(2) 0.0493(17) 0.0494(17) -0.0176(15) -0.0115(15) 0.0005(14)
    O7 0.0633(18) 0.0406(14) 0.0415(15) 0.0102(13) -0.0127(13) -0.0110(12)
    O8 0.103(3) 0.076(2) 0.0479(18) -0.0262(19) 0.0065(16) -0.0275(17)
    O9 0.087(2) 0.101(2) 0.0378(17) 0.029(2) 0.0163(16) 0.0149(17)
    N1 0.0443(17) 0.0281(14) 0.0238(14) 0.0091(12) -0.0097(13) -0.0097(12)
    N2 0.0330(16) 0.0322(15) 0.0364(16) 0.0019(13) -0.0102(13) -0.0029(13)
    N3 0.0440(19) 0.054(2) 0.0355(18) -0.0034(16) -0.0133(15) -0.0012(16)
    N4 0.0418(17) 0.0320(15) 0.0285(15) 0.0032(13) -0.0096(13) -0.0040(13)
    N5 0.0449(19) 0.0459(19) 0.0407(18) 0.0015(16) -0.0109(15) -0.0072(16)
    N6 0.0416(17) 0.0404(16) 0.0278(15) 0.0046(13) -0.0122(13) -0.0117(13)
    N7 0.041(2) 0.080(3) 0.039(2) -0.0021(19) -0.0043(16) -0.010(2)
    C1 0.046(2) 0.0312(18) 0.0274(18) -0.0015(16) -0.0009(16) -0.0082(15)
    C2 0.042(2) 0.0310(18) 0.039(2) 0.0011(16) -0.0113(17) -0.0085(16)
    C3 0.0307(19) 0.0388(19) 0.0314(18) 0.0094(15) -0.0090(15) -0.0130(16)
    C4 0.0327(19) 0.0322(18) 0.0291(18) 0.0045(15) -0.0124(15) -0.0086(15)
    C5 0.0358(19) 0.0339(18) 0.0292(19) 0.0031(15) -0.0150(16) -0.0044(16)
    C6 0.045(2) 0.0383(19) 0.038(2) 0.0089(17) -0.0175(17) -0.0149(17)
    C7 0.050(2) 0.0295(17) 0.042(2) 0.0021(16) -0.0262(19) -0.0080(16)
    C8 0.0319(19) 0.042(2) 0.0293(18) -0.0027(16) -0.0135(15) -0.0030(16)
    C9 0.0291(18) 0.0388(19) 0.0294(18) 0.0076(15) -0.0106(15) -0.0087(15)
    C10 0.050(2) 0.0351(18) 0.0230(17) 0.0054(16) -0.0114(16) -0.0071(15)
    C11 0.048(2) 0.0372(19) 0.0299(18) 0.0109(17) -0.0148(17) -0.0092(16)
    C12 0.0306(19) 0.041(2) 0.036(2) 0.0067(15) -0.0126(16) -0.0181(17)
    C13 0.0313(19) 0.0330(18) 0.0311(18) 0.0050(15) -0.0101(15) -0.0106(15)
    C14 0.045(2) 0.040(2) 0.032(2) 0.0098(17) -0.0143(17) -0.0088(17)
    C15 0.059(2) 0.038(2) 0.038(2) 0.0122(18) -0.0147(19) -0.0171(17)
    C16 0.045(2) 0.0348(19) 0.043(2) 0.0058(16) -0.0190(18) -0.0093(17)
    C17 0.0287(19) 0.0395(19) 0.0290(18) 0.0020(15) -0.0091(15) -0.0068(16)
    C18 0.0311(19) 0.0385(19) 0.0328(19) 0.0054(15) -0.0123(15) -0.0152(16)
    C19 0.057(2) 0.0314(18) 0.0251(18) 0.0093(16) -0.0133(16) -0.0057(15)
    C20 0.050(2) 0.0349(19) 0.0307(19) 0.0044(17) -0.0093(16) -0.0114(16)
    C21 0.040(2) 0.0373(19) 0.034(2) 0.0062(16) -0.0170(17) -0.0110(16)
    C22 0.0310(19) 0.041(2) 0.036(2) 0.0057(15) -0.0157(16) -0.0123(17)
    C23 0.0314(19) 0.046(2) 0.039(2) 0.0077(16) -0.0170(17) -0.0101(18)
    C24 0.037(2) 0.042(2) 0.050(2) 0.0075(17) -0.0165(18) -0.0051(19)
    C25 0.030(2) 0.053(2) 0.044(2) 0.0003(17) -0.0125(17) 0.0064(19)
    C26 0.032(2) 0.061(2) 0.032(2) 0.0016(18) -0.0102(16) -0.0096(18)
    C27 0.037(2) 0.047(2) 0.037(2) -0.0007(17) -0.0115(17) -0.0134(18)
    N8 0.091(3) 0.051(2) 0.151(4) 0.020(2) -0.069(3) -0.033(2)
    C28 0.069(3) 0.075(3) 0.066(3) 0.011(3) -0.029(2) 0.000(2)
    C29 0.063(3) 0.039(2) 0.063(3) 0.003(2) -0.022(2) -0.014(2)
_geom_special_details
;
All e.s.d.'s (except the e.s.d. in the dihedral angle between two l.s. planes)
are estimated using the full covariance matrix. The cell e.s.d.'s are taken
into account individually in the estimation of e.s.d.'s in distances, angles
and torsion angles; correlations between e.s.d.'s in cell parameters are only
used when they are defined by crystal symmetry. An approximate (isotropic)
treatment of cell e.s.d.'s is used for estimating e.s.d.'s involving l.s.
planes.
;
loop_
    _geom_bond_atom_site_label_1
    _geom_bond_atom_site_label_2
    _geom_bond_site_symmetry_2
    _geom_bond_distance
    _geom_bond_publ_flag
    O1 C5 . 1.262(4) ?
    O1 H1O . 0.8400 ?
    O2 N3 . 1.239(3) ?
    O3 N3 . 1.240(4) ?
    O4 C14 . 1.252(4) ?
    O4 H4O . 0.8400 ?
    O5 N5 . 1.236(3) ?
    O6 N5 . 1.238(3) ?
    O7 C23 . 1.286(4) ?
    O7 H7O . 0.8400 ?
    O8 N7 . 1.227(4) ?
    O9 N7 . 1.222(4) ?
    N1 C10 . 1.470(4) ?
    N1 C19 . 1.471(4) ?
    N1 C1 . 1.480(4) ?
    N2 C3 . 1.297(4) ?
    N2 C2 . 1.466(4) ?
    N3 C8 . 1.432(4) ?
    N4 C12 . 1.291(4) ?
    N4 C11 . 1.469(4) ?
    N5 C17 . 1.431(4) ?
    N6 C21 . 1.307(4) ?
    N6 C20 . 1.460(4) ?
    N7 C26 . 1.458(4) ?
    C1 C2 . 1.514(4) ?
    C1 H1A . 0.9900 ?
    C1 H1B . 0.9900 ?
    C2 H2A . 0.9900 ?
    C2 H2B . 0.9900 ?
    C3 C4 . 1.416(4) ?
    C3 H3 . 0.9500 ?
    C4 C9 . 1.393(4) ?
    C4 C5 . 1.457(4) ?
    C5 C6 . 1.432(4) ?
    C6 C7 . 1.360(4) ?
    C6 H6 . 0.9500 ?
    C7 C8 . 1.413(4) ?
    C7 H7 . 0.9500 ?
    C8 C9 . 1.372(4) ?
    C9 H9 . 0.9500 ?
    C10 C11 . 1.507(4) ?
    C10 H10A . 0.9900 ?
    C10 H10B . 0.9900 ?
    C11 H11A . 0.9900 ?
    C11 H11B . 0.9900 ?
    C12 C13 . 1.422(4) ?
    C12 H12 . 0.9500 ?
    C13 C18 . 1.396(4) ?
    C13 C14 . 1.450(4) ?
    C14 C15 . 1.436(4) ?
    C15 C16 . 1.361(4) ?
    C15 H15 . 0.9500 ?
    C16 C17 . 1.414(4) ?
    C16 H16 . 0.9500 ?
    C17 C18 . 1.366(4) ?
    C18 H18 . 0.9500 ?
    C19 C20 . 1.523(4) ?
    C19 H19A . 0.9900 ?
    C19 H19B . 0.9900 ?
    C20 H20A . 0.9900 ?
    C20 H20B . 0.9900 ?
    C21 C22 . 1.406(4) ?
    C21 H21 . 0.9500 ?
    C22 C27 . 1.410(4) ?
    C22 C23 . 1.446(4) ?
    C23 C24 . 1.424(5) ?
    C24 C25 . 1.359(5) ?
    C24 H24 . 0.9500 ?
    C25 C26 . 1.410(5) ?
    C25 H25 . 0.9500 ?
    C26 C27 . 1.364(4) ?
    C27 H27 . 0.9500 ?
    N8 C29 . 1.126(5) ?
    C28 C29 . 1.432(5) ?
    C28 H28A . 0.9800 ?
    C28 H28B . 0.9800 ?
    C28 H28C . 0.9800 ?
loop_
    _geom_angle_atom_site_label_1
    _geom_angle_atom_site_label_2
    _geom_angle_atom_site_label_3
    _geom_angle_site_symmetry_1
    _geom_angle_site_symmetry_3
    _geom_angle
    _geom_angle_publ_flag
    C5 O1 H1O . . 109.5 ?
    C14 O4 H4O . . 109.5 ?
    C23 O7 H7O . . 109.5 ?
    C10 N1 C19 . . 109.5(2) ?
    C10 N1 C1 . . 110.2(2) ?
    C19 N1 C1 . . 111.7(2) ?
    C3 N2 C2 . . 122.7(3) ?
    O2 N3 O3 . . 121.7(3) ?
    O2 N3 C8 . . 119.1(3) ?
    O3 N3 C8 . . 119.2(3) ?
    C12 N4 C11 . . 123.9(3) ?
    O5 N5 O6 . . 121.5(3) ?
    O5 N5 C17 . . 119.3(3) ?
    O6 N5 C17 . . 119.2(3) ?
    C21 N6 C20 . . 123.8(3) ?
    O9 N7 O8 . . 122.7(3) ?
    O9 N7 C26 . . 118.5(4) ?
    O8 N7 C26 . . 118.8(3) ?
    N1 C1 C2 . . 113.8(3) ?
    N1 C1 H1A . . 108.8 ?
    C2 C1 H1A . . 108.8 ?
    N1 C1 H1B . . 108.8 ?
    C2 C1 H1B . . 108.8 ?
    H1A C1 H1B . . 107.7 ?
    N2 C2 C1 . . 112.5(3) ?
    N2 C2 H2A . . 109.1 ?
    C1 C2 H2A . . 109.1 ?
    N2 C2 H2B . . 109.1 ?
    C1 C2 H2B . . 109.1 ?
    H2A C2 H2B . . 107.8 ?
    N2 C3 C4 . . 124.2(3) ?
    N2 C3 H3 . . 117.9 ?
    C4 C3 H3 . . 117.9 ?
    C9 C4 C3 . . 119.2(3) ?
    C9 C4 C5 . . 120.8(3) ?
    C3 C4 C5 . . 119.9(3) ?
    O1 C5 C6 . . 122.0(3) ?
    O1 C5 C4 . . 122.0(3) ?
    C6 C5 C4 . . 116.0(3) ?
    C7 C6 C5 . . 122.2(3) ?
    C7 C6 H6 . . 118.9 ?
    C5 C6 H6 . . 118.9 ?
    C6 C7 C8 . . 119.9(3) ?
    C6 C7 H7 . . 120.0 ?
    C8 C7 H7 . . 120.0 ?
    C9 C8 C7 . . 121.0(3) ?
    C9 C8 N3 . . 119.8(3) ?
    C7 C8 N3 . . 119.3(3) ?
    C8 C9 C4 . . 120.1(3) ?
    C8 C9 H9 . . 119.9 ?
    C4 C9 H9 . . 119.9 ?
    N1 C10 C11 . . 113.3(3) ?
    N1 C10 H10A . . 108.9 ?
    C11 C10 H10A . . 108.9 ?
    N1 C10 H10B . . 108.9 ?
    C11 C10 H10B . . 108.9 ?
    H10A C10 H10B . . 107.7 ?
    N4 C11 C10 . . 111.9(3) ?
    N4 C11 H11A . . 109.2 ?
    C10 C11 H11A . . 109.2 ?
    N4 C11 H11B . . 109.2 ?
    C10 C11 H11B . . 109.2 ?
    H11A C11 H11B . . 107.9 ?
    N4 C12 C13 . . 124.4(3) ?
    N4 C12 H12 . . 117.8 ?
    C13 C12 H12 . . 117.8 ?
    C18 C13 C12 . . 118.3(3) ?
    C18 C13 C14 . . 120.7(3) ?
    C12 C13 C14 . . 120.6(3) ?
    O4 C14 C15 . . 121.7(3) ?
    O4 C14 C13 . . 122.4(3) ?
    C15 C14 C13 . . 115.9(3) ?
    C16 C15 C14 . . 122.6(3) ?
    C16 C15 H15 . . 118.7 ?
    C14 C15 H15 . . 118.7 ?
    C15 C16 C17 . . 119.0(3) ?
    C15 C16 H16 . . 120.5 ?
    C17 C16 H16 . . 120.5 ?
    C18 C17 C16 . . 121.7(3) ?
    C18 C17 N5 . . 119.3(3) ?
    C16 C17 N5 . . 118.9(3) ?
    C17 C18 C13 . . 120.0(3) ?
    C17 C18 H18 . . 120.0 ?
    C13 C18 H18 . . 120.0 ?
    N1 C19 C20 . . 113.4(3) ?
    N1 C19 H19A . . 108.9 ?
    C20 C19 H19A . . 108.9 ?
    N1 C19 H19B . . 108.9 ?
    C20 C19 H19B . . 108.9 ?
    H19A C19 H19B . . 107.7 ?
    N6 C20 C19 . . 111.5(3) ?
    N6 C20 H20A . . 109.3 ?
    C19 C20 H20A . . 109.3 ?
    N6 C20 H20B . . 109.3 ?
    C19 C20 H20B . . 109.3 ?
    H20A C20 H20B . . 108.0 ?
    N6 C21 C22 . . 123.3(3) ?
    N6 C21 H21 . . 118.4 ?
    C22 C21 H21 . . 118.4 ?
    C21 C22 C27 . . 119.9(3) ?
    C21 C22 C23 . . 121.0(3) ?
    C27 C22 C23 . . 119.1(3) ?
    O7 C23 C24 . . 121.3(3) ?
    O7 C23 C22 . . 121.2(3) ?
    C24 C23 C22 . . 117.5(3) ?
    C25 C24 C23 . . 121.9(3) ?
    C25 C24 H24 . . 119.1 ?
    C23 C24 H24 . . 119.1 ?
    C24 C25 C26 . . 119.6(3) ?
    C24 C25 H25 . . 120.2 ?
    C26 C25 H25 . . 120.2 ?
    C27 C26 C25 . . 121.3(3) ?
    C27 C26 N7 . . 119.3(3) ?
    C25 C26 N7 . . 119.5(3) ?
    C26 C27 C22 . . 120.6(3) ?
    C26 C27 H27 . . 119.7 ?
    C22 C27 H27 . . 119.7 ?
    C29 C28 H28A . . 109.5 ?
    C29 C28 H28B . . 109.5 ?
    H28A C28 H28B . . 109.5 ?
    C29 C28 H28C . . 109.5 ?
    H28A C28 H28C . . 109.5 ?
    H28B C28 H28C . . 109.5 ?
    N8 C29 C28 . . 178.4(4) ?
loop_
    _geom_torsion_atom_site_label_1
    _geom_torsion_atom_site_label_2
    _geom_torsion_atom_site_label_3
    _geom_torsion_atom_site_label_4
    _geom_torsion_site_symmetry_1
    _geom_torsion_site_symmetry_2
    _geom_torsion_site_symmetry_3
    _geom_torsion_site_symmetry_4
    _geom_torsion
    _geom_torsion_publ_flag
    C10 N1 C1 C2 . . . . -131.8(3) ?
    C19 N1 C1 C2 . . . . 106.1(3) ?
    C3 N2 C2 C1 . . . . -107.8(3) ?
    N1 C1 C2 N2 . . . . 62.4(3) ?
    C2 N2 C3 C4 . . . . -175.4(3) ?
    N2 C3 C4 C9 . . . . 178.9(3) ?
    N2 C3 C4 C5 . . . . 3.2(5) ?
    C9 C4 C5 O1 . . . . 179.2(3) ?
    C3 C4 C5 O1 . . . . -5.1(5) ?
    C9 C4 C5 C6 . . . . -2.9(4) ?
    C3 C4 C5 C6 . . . . 172.7(3) ?
    O1 C5 C6 C7 . . . . -179.9(3) ?
    C4 C5 C6 C7 . . . . 2.3(4) ?
    C5 C6 C7 C8 . . . . 0.5(5) ?
    C6 C7 C8 C9 . . . . -2.8(5) ?
    C6 C7 C8 N3 . . . . 178.3(3) ?
    O2 N3 C8 C9 . . . . -2.3(4) ?
    O3 N3 C8 C9 . . . . 176.7(3) ?
    O2 N3 C8 C7 . . . . 176.6(3) ?
    O3 N3 C8 C7 . . . . -4.5(4) ?
    C7 C8 C9 C4 . . . . 2.2(4) ?
    N3 C8 C9 C4 . . . . -179.0(3) ?
    C3 C4 C9 C8 . . . . -174.9(3) ?
    C5 C4 C9 C8 . . . . 0.8(4) ?
    C19 N1 C10 C11 . . . . -79.5(3) ?
    C1 N1 C10 C11 . . . . 157.2(2) ?
    C12 N4 C11 C10 . . . . 114.6(3) ?
    N1 C10 C11 N4 . . . . -78.8(3) ?
    C11 N4 C12 C13 . . . . 172.5(3) ?
    N4 C12 C13 C18 . . . . -170.1(3) ?
    N4 C12 C13 C14 . . . . 2.4(5) ?
    C18 C13 C14 O4 . . . . 177.3(3) ?
    C12 C13 C14 O4 . . . . 5.0(5) ?
    C18 C13 C14 C15 . . . . -0.8(4) ?
    C12 C13 C14 C15 . . . . -173.0(3) ?
    O4 C14 C15 C16 . . . . -175.5(3) ?
    C13 C14 C15 C16 . . . . 2.5(5) ?
    C14 C15 C16 C17 . . . . -2.2(5) ?
    C15 C16 C17 C18 . . . . 0.1(5) ?
    C15 C16 C17 N5 . . . . 175.8(3) ?
    O5 N5 C17 C18 . . . . -2.8(4) ?
    O6 N5 C17 C18 . . . . 175.5(3) ?
    O5 N5 C17 C16 . . . . -178.6(3) ?
    O6 N5 C17 C16 . . . . -0.3(4) ?
    C16 C17 C18 C13 . . . . 1.6(5) ?
    N5 C17 C18 C13 . . . . -174.1(3) ?
    C12 C13 C18 C17 . . . . 171.2(3) ?
    C14 C13 C18 C17 . . . . -1.2(4) ?
    C10 N1 C19 C20 . . . . 167.1(3) ?
    C1 N1 C19 C20 . . . . -70.5(3) ?
    C21 N6 C20 C19 . . . . -132.3(3) ?
    N1 C19 C20 N6 . . . . -67.3(4) ?
    C20 N6 C21 C22 . . . . -179.8(3) ?
    N6 C21 C22 C27 . . . . -179.8(3) ?
    N6 C21 C22 C23 . . . . 1.2(5) ?
    C21 C22 C23 O7 . . . . -2.5(5) ?
    C27 C22 C23 O7 . . . . 178.4(3) ?
    C21 C22 C23 C24 . . . . 177.0(3) ?
    C27 C22 C23 C24 . . . . -2.0(4) ?
    O7 C23 C24 C25 . . . . -179.3(3) ?
    C22 C23 C24 C25 . . . . 1.2(5) ?
    C23 C24 C25 C26 . . . . 0.5(5) ?
    C24 C25 C26 C27 . . . . -1.5(5) ?
    C24 C25 C26 N7 . . . . 179.6(3) ?
    O9 N7 C26 C27 . . . . -176.8(3) ?
    O8 N7 C26 C27 . . . . 6.0(5) ?
    O9 N7 C26 C25 . . . . 2.1(5) ?
    O8 N7 C26 C25 . . . . -175.1(3) ?
    C25 C26 C27 C22 . . . . 0.6(5) ?
    N7 C26 C27 C22 . . . . 179.5(3) ?
    C21 C22 C27 C26 . . . . -177.9(3) ?
    C23 C22 C27 C26 . . . . 1.2(5) ?
loop_
    _geom_hbond_atom_site_label_D
    _geom_hbond_atom_site_label_H
    _geom_hbond_atom_site_label_A
    _geom_hbond_site_symmetry_A
    _geom_hbond_distance_DH
    _geom_hbond_distance_HA
    _geom_hbond_distance_DA
    _geom_hbond_angle_DHA
    O1 H1O N2 . 0.84 1.87 2.627(3) 148.7
    O4 H4O N4 . 0.84 1.92 2.665(3) 147.4
    O7 H7O N6 . 0.84 1.85 2.607(3) 148.7
    C1 H1A N8 1_655 0.99 2.56 3.369(5) 139.3
    C1 H1B O4 2_755 0.99 2.41 3.290(4) 148.0
    C2 H2B O2 2_756 0.99 2.44 3.300(4) 145.5
    C3 H3 O7 . 0.95 2.53 3.297(4) 138.0
    C6 H6 N8 1_645 0.95 2.49 3.360(5) 153.0
    C9 H9 O7 . 0.95 2.55 3.328(4) 139.0
    C11 H11A O5 2_656 0.99 2.40 3.331(4) 157.1
    C12 H12 O5 2_656 0.95 2.54 3.339(4) 142.1
    C16 H16 O6 2_646 0.95 2.51 3.330(4) 144.8
    C25 H25 O9 2_657 0.95 2.48 3.359(4) 153.3
