# Supplementary material for: 2-[(2-{Bis[2-(2-hy­droxy-5-nitro­benzyl­idene­amino)­eth­yl]amino}­eth­yl)imino­meth­yl]-4-nitro­phenol acetonitrile monosolvate
Source: Acta Crystallogr Sect E Struct Rep Online. 2010 Nov 20;66(Pt 12):o3222–3. doi: 10.1107/S1600536810047185 (PMC3011653; doi:10.1107/S1600536810047185)
Supplement: Supplementary file 2 [file e-66-o3222-Isup2.hkl]

# 
# h,k,l, Fc-squared, Fo-squared, sigma(Fo-squared) and status flag 
# 
data_I
_shelx_title ' C27H27N7O9.CH3CN' 
_shelx_refln_list_code          4 
_shelx_F_calc_maximum      253.34 
_exptl_crystal_F_000       664.00 
_reflns_d_resolution_high  0.8106 
 
loop_ 
 _symmetry_equiv_pos_as_xyz 
 'x, y, z' 
 '-x, -y, -z' 
 
_cell_length_a    10.6097 
_cell_length_b    11.8168 
_cell_length_c    12.8003 
_cell_angle_alpha  79.054 
_cell_angle_beta   68.293 
_cell_angle_gamma  88.527 
 
_shelx_F_squared_multiplier     1.000 
 
loop_ 
 _refln_index_h 
 _refln_index_k 
 _refln_index_l 
 _refln_F_squared_calc 
 _refln_F_squared_meas 
 _refln_F_squared_sigma 
 _refln_observed_status 
   1   0   0      118.78       96.52      5.03 o 
   2   0   0       86.76       81.87      8.08 o 
   3   0   0     4596.73     4538.68     52.88 o 
   4   0   0       84.77       71.44      6.85 o 
   5   0   0     1333.12     1287.78     72.06 o 
   6   0   0       38.05       50.69     15.19 o 
   7   0   0        2.90        8.31      6.36 o 
   8   0   0      101.86       74.66     16.04 o 
   9   0   0      130.34      108.61     22.33 o 
  10   0   0       17.79       26.16     12.59 o 
  11   0   0       23.72       40.06     17.79 o 
  12   0   0       25.14       29.47     18.24 o 
 -11   1   0       17.99       15.52     14.61 o 
 -10   1   0        9.42        1.17      9.93 o 
  -9   1   0        0.03        4.48      7.99 o 
  -8   1   0      159.63      172.36     19.87 o 
  -7   1   0      273.66      311.29     25.19 o 
  -6   1   0       17.72       22.16      5.85 o 
  -5   1   0      134.71      119.91      9.27 o 
  -4   1   0       40.85       43.92      6.11 o 
  -2   1   0     3058.10     2959.42     44.73 o 
  -1   1   0        9.45       11.20      1.62 o 
   1   1   0      124.83      121.74      5.18 o 
   2   1   0      796.78      707.74     16.70 o 
   3   1   0      106.55      119.58     11.13 o 
   4   1   0     1238.03     1246.13     29.84 o 
   5   1   0      871.92      816.30     37.98 o 
   6   1   0      154.74      159.05     17.79 o 
   7   1   0       87.07      109.13     16.29 o 
   8   1   0      162.71      183.53     22.85 o 
   9   1   0      144.83      173.72     24.60 o 
  10   1   0       29.04       54.34     17.72 o 
  11   1   0       10.38       17.79     13.63 o 
  12   1   0        0.24        6.43     16.16 o 
 -12   2   0        8.99        8.96     10.78 o 
 -11   2   0        0.00        5.39     12.46 o 
 -10   2   0        1.42       10.78     10.00 o 
  -9   2   0      185.34      167.17     19.80 o 
  -8   2   0       42.87       47.33     12.53 o 
  -7   2   0       19.69       19.27      5.14 o 
  -6   2   0       47.92       54.01      9.45 o 
  -5   2   0       43.62       49.92      7.14 o 
  -3   2   0     3358.55     3392.98     41.56 o 
  -2   2   0        0.18        1.20      1.53 o 
  -1   2   0      598.50      576.70      9.99 o 
   0   2   0    11413.36    11669.11     73.30 o 
   1   2   0      139.17      103.20      4.76 o 
   2   2   0     4642.63     4755.42     72.58 o 
   3   2   0      775.77      751.70     30.38 o 
   4   2   0       63.22       47.98     10.13 o 
   5   2   0      250.63      266.75     21.94 o 
   6   2   0      255.62      265.33     23.57 o 
   7   2   0        1.17       -0.58      3.96 o 
   8   2   0      162.48      176.58     23.63 o 
   9   2   0       17.91       19.15     11.62 o 
  10   2   0        2.07        2.01      9.67 o 
  11   2   0        4.27       12.14     13.57 o 
 -11   3   0        2.78       14.41     13.11 o 
 -10   3   0        2.23       -8.44      8.44 o 
  -9   3   0       22.96       28.97      8.52 o 
  -8   3   0       55.23       53.92      9.79 o 
  -7   3   0        0.24        4.62      2.93 o 
  -6   3   0      106.74      125.17      8.31 o 
  -5   3   0      428.88      461.51     16.00 o 
  -4   3   0        0.05        0.79      4.15 o 
  -3   3   0     1320.09     1317.64     42.39 o 
  -2   3   0       43.24       46.14      4.08 o 
  -1   3   0        0.74        5.25      2.09 o 
   0   3   0      690.11      614.91     11.85 o 
   1   3   0     2128.81     2060.96     26.96 o 
   2   3   0     1728.62     1530.51     28.06 o 
   3   3   0      931.25      976.48     26.20 o 
   4   3   0      808.39      704.31     34.54 o 
   5   3   0        8.98        5.45      4.67 o 
   6   3   0      362.93      350.44     28.50 o 
   7   3   0      140.88      140.16     19.48 o 
   8   3   0        0.43       -6.43      6.43 o 
   9   3   0        6.41       -0.32      9.54 o 
  10   3   0        1.43       -1.10     10.78 o 
  11   3   0        1.72      -12.79     12.79 o 
 -11   4   0       15.34       11.62     15.39 o 
 -10   4   0        1.23       -9.48      9.48 o 
  -9   4   0      246.47      231.37     28.24 o 
  -8   4   0       64.69       56.14      9.76 o 
  -7   4   0      165.97      153.15     10.36 o 
  -6   4   0      679.30      756.90     23.53 o 
  -5   4   0       69.87       59.64      7.60 o 
  -4   4   0      212.46      224.81     10.69 o 
  -3   4   0     1620.76     1664.38     26.05 o 
  -2   4   0       58.59       64.99      4.94 o 
  -1   4   0     1697.10     1629.22     21.61 o 
   0   4   0       67.01       41.35      5.34 o 
   1   4   0      214.61      217.01     14.41 o 
   2   4   0      227.54      227.31      9.58 o 
   3   4   0       15.34       19.36      5.00 o 
   4   4   0      295.56      337.19     25.84 o 
   5   4   0      247.74      262.08     23.96 o 
   6   4   0      753.51      828.11     46.55 o 
   7   4   0        1.70       -4.80      6.49 o 
   8   4   0        6.00        4.87      7.86 o 
   9   4   0       22.59       16.29     12.79 o 
  10   4   0       18.82       36.16     16.62 o 
  11   4   0        4.76      -13.31     13.63 o 
 -11   5   0        4.67       10.97     13.05 o 
 -10   5   0        8.83       26.36     13.89 o 
  -9   5   0        3.06        2.34     10.00 o 
  -8   5   0       97.34       86.28     19.67 o 
  -7   5   0        6.52        0.78      6.69 o 
  -6   5   0       61.13       66.64      6.37 o 
  -5   5   0      268.23      278.18     13.11 o 
  -4   5   0       52.72       55.62      6.33 o 
  -3   5   0        0.46        1.76      2.56 o 
  -2   5   0     1910.10     1855.04     25.79 o 
  -1   5   0     3419.82     3741.91     39.98 o 
   0   5   0     5019.55     5306.14     50.57 o 
   1   5   0       70.05       64.84      5.86 o 
   2   5   0        2.28        4.29      2.91 o 
   3   5   0        4.30        4.96      3.94 o 
   4   5   0       92.60       80.26      9.73 o 
   5   5   0       16.70       37.65     13.37 o 
   6   5   0        0.00       -1.62      7.14 o 
   7   5   0        0.03        9.28      8.76 o 
   8   5   0       22.60       34.60     15.65 o 
   9   5   0       26.46       21.68     16.42 o 
  10   5   0        5.03       10.32     14.74 o 
  11   5   0        7.99        3.12     12.01 o 
 -11   6   0        1.60        5.00     13.76 o 
 -10   6   0       75.54       84.20     23.50 o 
  -9   6   0        7.55       25.97     14.02 o 
  -8   6   0       15.48       32.14     13.50 o 
  -7   6   0       20.05       27.72      9.28 o 
  -6   6   0       75.62       62.71     15.26 o 
  -5   6   0        6.45        1.96      3.19 o 
  -4   6   0      118.61      148.05      8.70 o 
  -3   6   0      223.91      243.03     16.81 o 
  -2   6   0      313.45      312.69     10.94 o 
  -1   6   0     1835.93     2043.91     30.10 o 
   0   6   0     2502.88     2909.92     37.84 o 
   1   6   0       95.68       78.81      7.62 o 
   2   6   0      589.39      654.65     37.01 o 
   3   6   0      805.89      811.42     22.16 o 
   4   6   0        4.60       -1.94      3.51 o 
   5   6   0       13.47       14.41      9.22 o 
   6   6   0      119.99      150.42     23.05 o 
   7   6   0        1.52       13.37     11.69 o 
   8   6   0        1.51       -2.60     11.62 o 
   9   6   0      106.30      150.55     31.75 o 
  10   6   0        6.54        6.30     13.96 o 
 -10   7   0        9.61       10.06     13.96 o 
  -9   7   0        6.66       -0.19     11.62 o 
  -8   7   0      192.72      172.75     24.67 o 
  -7   7   0       70.38       71.67     17.46 o 
  -6   7   0       35.68       66.09     14.74 o 
  -5   7   0       52.61       33.89      9.93 o 
  -4   7   0       34.01       34.48     11.33 o 
  -3   7   0       67.92       53.63      5.95 o 
  -2   7   0      594.75      567.65     15.91 o 
  -1   7   0       42.16       32.43      5.22 o 
   0   7   0      393.69      386.60     14.29 o 
   1   7   0       93.72      113.34      8.56 o 
   2   7   0      316.18      331.80     14.50 o 
   3   7   0      163.93      161.09     11.20 o 
   4   7   0      693.38      708.77     48.14 o 
   5   7   0      114.43       98.14     14.76 o 
   6   7   0       81.35       59.66     19.35 o 
   7   7   0       73.17      121.27     27.01 o 
   8   7   0      398.88      457.49     46.22 o 
   9   7   0        0.50        6.17     15.19 o 
  10   7   0       31.61        4.61     11.69 o 
 -10   8   0        1.20       -4.54     12.66 o 
  -9   8   0       24.00       33.24     15.91 o 
  -8   8   0       34.92       48.30     16.42 o 
  -7   8   0       14.44       14.54     10.65 o 
  -6   8   0      243.99      259.55     25.12 o 
  -5   8   0      410.01      383.24     32.49 o 
  -4   8   0      925.77      882.84     32.72 o 
  -3   8   0      459.00      400.02     37.46 o 
  -2   8   0       16.77       21.61      5.00 o 
  -1   8   0      186.49      201.32     11.08 o 
   0   8   0        1.93        1.28      3.45 o 
   1   8   0       34.29       34.51      6.50 o 
   2   8   0      136.24      137.54     10.28 o 
   3   8   0      386.36      395.68     17.63 o 
   4   8   0        1.78       -4.29      5.43 o 
   5   8   0      304.69      294.28     30.06 o 
   6   8   0        7.63       14.15     13.83 o 
   7   8   0       17.56       22.07     15.00 o 
   8   8   0        2.27       10.71     15.26 o 
   9   8   0        9.57       29.67     21.94 o 
  -9   9   0        9.64       22.59     15.32 o 
  -8   9   0       22.08       25.32     16.81 o 
  -7   9   0      127.69      150.48     26.36 o 
  -6   9   0     2026.83     2128.20     59.54 o 
  -5   9   0       49.22       46.48     10.51 o 
  -4   9   0       14.02        6.57     11.78 o 
  -3   9   0       38.51       30.33      8.31 o 
  -2   9   0        4.08        9.81     11.17 o 
  -1   9   0        9.07        7.37      4.02 o 
   0   9   0        3.76        5.27      4.50 o 
   1   9   0      125.37      138.71     14.09 o 
   2   9   0      239.76      265.77     15.10 o 
   3   9   0        0.00        0.83      5.07 o 
   4   9   0      194.73      229.92     19.98 o 
   5   9   0       45.28       27.89     17.79 o 
   6   9   0      172.66      172.43     32.46 o 
   7   9   0        4.33       41.29     19.87 o 
   8   9   0       44.61       65.96     25.71 o 
   9   9   0        0.34       -0.26     20.38 o 
  -9  10   0        7.96       -7.01     13.70 o 
  -8  10   0        1.92       10.27      9.73 o 
  -7  10   0       50.67       63.54     14.25 o 
  -6  10   0        8.60        4.67      8.68 o 
  -5  10   0       96.07       84.93     15.31 o 
  -4  10   0        4.52        9.95      6.72 o 
  -3  10   0        0.97        7.92      6.24 o 
  -2  10   0      149.58      116.88     15.05 o 
  -1  10   0      137.23      128.60     14.38 o 
   0  10   0      121.45      131.61     21.46 o 
   1  10   0       34.97       34.46      7.69 o 
   2  10   0      173.17      155.86     18.63 o 
   3  10   0      644.08      596.73     25.14 o 
   4  10   0      330.73      346.73     20.04 o 
   5  10   0      101.27      105.98     17.41 o 
   6  10   0        1.19       -7.01     13.63 o 
   7  10   0        6.02      -13.24     13.24 o 
   8  10   0        1.18      -13.63     18.50 o 
  -8  11   0        6.29        6.56     19.41 o 
  -7  11   0        0.13       20.13     20.00 o 
  -6  11   0      104.77       93.74     26.36 o 
  -5  11   0       48.26       36.10     12.09 o 
  -4  11   0        9.52       15.65      8.99 o 
  -3  11   0       78.31      110.22     16.44 o 
  -2  11   0       99.03       82.52     13.88 o 
  -1  11   0       17.62       21.53      8.65 o 
   0  11   0      217.56      251.94     20.02 o 
   1  11   0        0.31       14.65      6.83 o 
   2  11   0      111.45      103.22     13.10 o 
   3  11   0        8.26       11.61      7.07 o 
   4  11   0        7.75        9.25     10.18 o 
   5  11   0        8.93       11.91     10.71 o 
   6  11   0        6.15        1.82     18.18 o 
   7  11   0        2.88       -8.44     18.44 o 
  -7  12   0        7.33       10.39     19.41 o 
  -6  12   0       11.77      -11.56     15.45 o 
  -5  12   0       74.46       45.18     22.85 o 
  -4  12   0        5.23       -2.66     12.40 o 
  -3  12   0       33.88       43.57     11.99 o 
  -2  12   0        7.50       20.68      9.17 o 
  -1  12   0        6.26       12.98     19.87 o 
   0  12   0       47.29       25.86     10.42 o 
   1  12   0        0.02        3.49      8.19 o 
   2  12   0       44.86       40.52     10.04 o 
   3  12   0        2.85       15.60      8.60 o 
   4  12   0        1.30       14.97     25.77 o 
   5  12   0       11.96        3.83     11.49 o 
   6  12   0        4.48       47.20     24.60 o 
  -5  13   0        0.36        9.67     16.55 o 
  -4  13   0       38.77       53.49     23.11 o 
  -3  13   0        1.48       -8.18     14.67 o 
  -2  13   0        2.37        7.08     13.31 o 
  -1  13   0        0.73       17.07     15.78 o 
   0  13   0       22.43       16.42     16.88 o 
   1  13   0       39.88       44.33     13.64 o 
   2  13   0        9.94       16.58     10.84 o 
   3  13   0       31.64       61.15     20.84 o 
   4  13   0        5.59       30.96     13.50 o 
  -3  14   0        0.15        2.14     16.36 o 
  -2  14   0        6.92       39.60     21.81 o 
  -1  14   0        0.12       14.09     19.41 o 
   0  14   0       43.49       43.04     22.79 o 
   1  14   0        0.24       16.75     21.42 o 
   0 -14   1       43.76       29.80     21.75 o 
   1 -14   1       24.75       49.08     24.41 o 
   2 -14   1        2.88        6.23     18.76 o 
  -3 -13   1        8.90       -0.78     19.41 o 
  -2 -13   1        0.20       -1.43     16.42 o 
  -1 -13   1       12.73       43.50     20.13 o 
   0 -13   1        6.66       14.80     17.53 o 
   1 -13   1        4.36       14.74     16.36 o 
   2 -13   1        4.29       10.00     16.23 o 
   3 -13   1       14.51       14.54     16.16 o 
   4 -13   1       15.92       14.22     20.77 o 
   5 -13   1        7.11       21.36     17.79 o 
  -5 -12   1       22.33        2.01     20.00 o 
  -4 -12   1        0.18       11.88     10.43 o 
  -3 -12   1       30.11       47.17     11.74 o 
  -2 -12   1       25.75       17.49      9.16 o 
  -1 -12   1       23.28       15.96      7.97 o 
   0 -12   1      180.50      207.03     32.65 o 
   1 -12   1        0.34       -7.92     12.01 o 
   2 -12   1       37.98       30.97     18.11 o 
   3 -12   1        4.99       17.85     15.00 o 
   4 -12   1       60.16       55.18     21.88 o 
   5 -12   1        2.47       -4.22     13.37 o 
   6 -12   1        1.05       12.33     17.66 o 
   7 -12   1        2.21       13.83     18.18 o 
  -6 -11   1        1.90      -13.83     13.83 o 
  -5 -11   1       12.61       31.94     20.00 o 
  -4 -11   1      132.56      152.24     26.88 o 
  -3 -11   1        1.12       10.87      7.52 o 
  -2 -11   1        8.56       15.93      7.89 o 
  -1 -11   1        0.21        2.13      6.55 o 
   0 -11   1      436.12      403.81     19.87 o 
   1 -11   1      232.58      223.08     18.27 o 
   2 -11   1       35.12       44.69     10.71 o 
   3 -11   1       22.43       11.56     13.76 o 
   4 -11   1       16.16       29.08     15.65 o 
   5 -11   1       44.51       73.03     23.89 o 
   6 -11   1        0.31      -13.57     13.96 o 
   7 -11   1        1.15        0.71     15.13 o 
   8 -11   1       24.79        2.79     14.87 o 
  -7 -10   1        2.80       15.19     20.64 o 
  -6 -10   1        0.44        9.28     18.05 o 
  -5 -10   1        3.44       -1.56     12.85 o 
  -4 -10   1        0.31      -10.52     14.83 o 
  -3 -10   1       19.95       14.03      7.73 o 
  -2 -10   1        7.43       18.65      7.57 o 
  -1 -10   1      480.28      511.80     21.17 o 
   0 -10   1       83.24       85.29     10.35 o 
   1 -10   1      187.55      203.24     13.08 o 
   2 -10   1       69.44       84.15     12.85 o 
   3 -10   1        0.01        4.64      5.77 o 
   4 -10   1       16.03        4.79      6.56 o 
   5 -10   1       33.11       28.53      9.34 o 
   6 -10   1      237.56      296.88     37.00 o 
   7 -10   1       10.50       -4.22     13.24 o 
   8 -10   1        0.75       14.41     17.20 o 
  -8  -9   1       14.14       42.33     23.63 o 
  -7  -9   1        5.82        2.99     18.24 o 
  -6  -9   1      146.76      120.88     28.63 o 
  -5  -9   1       56.31       45.05     19.74 o 
  -4  -9   1       35.99       55.88     12.29 o 
  -3  -9   1        0.66        3.28      6.11 o 
  -2  -9   1      391.26      399.44     18.79 o 
  -1  -9   1       98.23      134.59     17.01 o 
   0  -9   1      285.84      283.06     14.97 o 
   1  -9   1       41.18       40.95      7.36 o 
   2  -9   1       80.51       62.24      8.30 o 
   3  -9   1       16.01       19.64      6.59 o 
   4  -9   1        4.70       14.06      6.36 o 
   5  -9   1       32.54       35.36     11.82 o 
   6  -9   1       33.15       34.10      9.95 o 
   7  -9   1      182.06      210.81     43.01 o 
   8  -9   1       99.95      103.26     19.35 o 
   9  -9   1      103.28       57.58     23.31 o 
  -9  -8   1       67.94       59.66     27.07 o 
  -8  -8   1       20.32       54.08     23.44 o 
  -7  -8   1       12.38       12.27     15.58 o 
  -6  -8   1        0.77       29.54     17.14 o 
  -5  -8   1      334.69      348.94     36.94 o 
  -4  -8   1       59.28       69.89     12.93 o 
  -3  -8   1      575.43      535.78     21.33 o 
  -2  -8   1      181.14      168.16     11.68 o 
  -1  -8   1      800.55      829.46     38.89 o 
   0  -8   1       25.10       20.59      5.40 o 
   1  -8   1        0.86       -1.69      4.90 o 
   2  -8   1        7.06       19.95      5.94 o 
   3  -8   1       42.26       40.47      6.48 o 
   4  -8   1       15.98       23.89      6.51 o 
   5  -8   1        0.02       -0.61      4.48 o 
   6  -8   1      273.68      290.57     20.18 o 
   7  -8   1      248.15      285.22     22.01 o 
   8  -8   1       38.09       48.11     15.58 o 
   9  -8   1        0.32      -10.00     10.00 o 
  10  -8   1       10.42       12.08     15.52 o 
  -9  -7   1       11.40       -5.78     12.53 o 
  -8  -7   1      376.92      389.06     43.43 o 
  -7  -7   1      137.56      171.00     33.82 o 
  -6  -7   1      718.41      668.35     50.12 o 
  -5  -7   1       33.07       55.64     18.57 o 
  -4  -7   1       23.56       33.99      8.11 o 
  -3  -7   1       83.42       94.61      9.65 o 
  -2  -7   1      188.36      155.98     15.40 o 
  -1  -7   1       14.05       28.61      6.73 o 
   0  -7   1      566.64      595.44     18.14 o 
   1  -7   1      312.28      258.07     15.41 o 
   2  -7   1      178.43      165.18      9.53 o 
   3  -7   1      848.31      877.65     20.76 o 
   4  -7   1        3.97        2.21      3.45 o 
   5  -7   1       32.28       18.24      5.74 o 
   6  -7   1      332.61      333.17     25.97 o 
   7  -7   1        1.07       -1.75      6.43 o 
   8  -7   1       45.26       69.79     18.05 o 
   9  -7   1       14.26       28.89     14.61 o 
  10  -7   1       54.24       22.07     15.32 o 
  11  -7   1        3.85       21.68     16.10 o 
 -10  -6   1       68.95        9.87     12.79 o 
  -9  -6   1      112.16      139.25     32.07 o 
  -8  -6   1       12.51       -6.69     11.10 o 
  -7  -6   1       21.15       18.89     13.57 o 
  -6  -6   1       79.30      105.62     24.21 o 
  -5  -6   1        0.76       -5.65      8.57 o 
  -4  -6   1      463.08      470.47     35.71 o 
  -3  -6   1       34.30       35.88      9.64 o 
  -2  -6   1       80.53       84.56      7.87 o 
  -1  -6   1      133.45      161.27      9.83 o 
   0  -6   1     1541.14     1741.24     29.36 o 
   1  -6   1        1.18       -0.44      2.43 o 
   2  -6   1        5.14        3.06      4.06 o 
   3  -6   1      167.10      204.95     15.49 o 
   4  -6   1      620.62      617.72     24.85 o 
   5  -6   1      497.92      507.50     21.52 o 
   6  -6   1        2.59        8.38      7.24 o 
   7  -6   1       57.46       88.55     17.07 o 
   8  -6   1        8.42       12.08     10.39 o 
   9  -6   1       25.28       46.61     16.10 o 
  10  -6   1       33.91       31.29     15.84 o 
  11  -6   1       26.85       25.45     15.97 o 
 -10  -5   1       20.25       -0.78     14.02 o 
  -9  -5   1       34.74       26.55     17.66 o 
  -8  -5   1       57.24       71.67     21.42 o 
  -7  -5   1       31.98       33.82     13.83 o 
  -6  -5   1       40.80       24.02     13.89 o 
  -5  -5   1      221.25      256.76     27.01 o 
  -4  -5   1       10.33       -1.23      5.97 o 
  -3  -5   1       80.19       81.96      9.58 o 
  -2  -5   1       40.74       81.44      8.45 o 
  -1  -5   1      166.25      147.12      8.74 o 
   0  -5   1      935.20     1020.73     20.37 o 
   1  -5   1      207.10      197.48     11.60 o 
   2  -5   1      325.44      292.09     13.27 o 
   3  -5   1      108.86      101.75      6.80 o 
   4  -5   1     1932.05     1993.57     33.87 o 
   5  -5   1      108.72      130.99      9.48 o 
   6  -5   1        2.51       -1.81      5.03 o 
   7  -5   1       23.59       39.90      7.78 o 
   8  -5   1        9.81        8.05      9.35 o 
   9  -5   1       48.87       69.66     18.31 o 
  10  -5   1        4.66       13.63     11.04 o 
  11  -5   1       24.12       33.30     16.16 o 
 -11  -4   1        0.17        0.52     13.44 o 
 -10  -4   1       36.40       40.64     18.24 o 
  -9  -4   1        2.86        5.26     10.97 o 
  -8  -4   1        3.65       12.33     11.43 o 
  -7  -4   1        1.37       -1.04      8.05 o 
  -6  -4   1       48.46       78.68     17.27 o 
  -5  -4   1      546.10      523.19     35.32 o 
  -4  -4   1       60.68       91.08     17.33 o 
  -3  -4   1       35.63       25.90     10.06 o 
  -2  -4   1      723.45      781.75     23.98 o 
  -1  -4   1     2417.13     2244.56     30.56 o 
   0  -4   1      238.45      266.12      9.37 o 
   1  -4   1       27.52       31.54      3.98 o 
   2  -4   1       78.90       59.74      4.68 o 
   3  -4   1       61.59       66.13      6.20 o 
   4  -4   1       80.84       82.38      7.25 o 
   5  -4   1        2.39        8.67      7.27 o 
   6  -4   1      457.30      478.47     29.15 o 
   7  -4   1       74.63       75.34     10.42 o 
   8  -4   1      279.37      283.27     16.43 o 
   9  -4   1        5.48       12.40     10.71 o 
  10  -4   1        0.35        8.05     10.71 o 
  11  -4   1        0.15        4.80     12.20 o 
  12  -4   1        2.00       21.49     15.78 o 
 -11  -3   1        3.98        3.12     16.29 o 
 -10  -3   1        0.52       -2.79     11.23 o 
  -9  -3   1       10.64       16.55     14.15 o 
  -8  -3   1       57.56       62.19     19.22 o 
  -7  -3   1        0.47       -6.88      7.21 o 
  -6  -3   1       18.23       47.39     13.18 o 
  -5  -3   1      363.11      326.93     26.42 o 
  -4  -3   1        0.05        6.95      4.22 o 
  -3  -3   1      253.60      223.84     18.89 o 
  -2  -3   1      809.90      762.26     20.91 o 
  -1  -3   1      255.97      244.17     12.36 o 
   0  -3   1     1341.04     1303.37     18.69 o 
   1  -3   1     1068.38     1038.95     26.11 o 
   2  -3   1     1313.22     1292.08     18.61 o 
   3  -3   1      477.01      473.71     13.72 o 
   4  -3   1      187.44      195.16     15.06 o 
   5  -3   1      390.83      424.43     23.44 o 
   6  -3   1     1113.87     1259.21     42.42 o 
   7  -3   1       43.27       57.06     14.02 o 
   8  -3   1       28.67       20.58      6.23 o 
   9  -3   1       18.74        9.63      4.65 o 
  10  -3   1       71.84       81.27     14.05 o 
  11  -3   1       18.54        0.06     12.01 o 
  12  -3   1       28.52       26.36     16.81 o 
 -11  -2   1       34.92       36.16     18.11 o 
 -10  -2   1       42.51       51.22     19.74 o 
  -9  -2   1        2.38        1.69     10.84 o 
  -8  -2   1       18.96        3.96      9.48 o 
  -7  -2   1       22.50       12.08      7.73 o 
  -6  -2   1      777.02      856.74     44.99 o 
  -5  -2   1     1955.12     1960.77     64.14 o 
  -4  -2   1      881.86      866.74     38.17 o 
  -3  -2   1     1440.52     1307.16     42.85 o 
  -2  -2   1     4320.15     4317.28     76.86 o 
  -1  -2   1      534.71      460.08     10.71 o 
   0  -2   1     3011.05     2777.73     25.83 o 
   1  -2   1      174.78      160.95      5.17 o 
   2  -2   1       83.72      113.32      5.69 o 
   3  -2   1      964.81      990.47     26.84 o 
   4  -2   1       12.11       17.01      5.84 o 
   5  -2   1       24.59       21.88      7.66 o 
   6  -2   1      432.21      418.28     26.23 o 
   7  -2   1        1.16        1.67      3.12 o 
   8  -2   1        9.55       13.78      4.82 o 
   9  -2   1      105.74      144.08     20.81 o 
  10  -2   1        4.08        6.43      9.54 o 
  11  -2   1      100.37       99.78     22.07 o 
  12  -2   1        6.41      -12.01     12.01 o 
 -11  -1   1        6.21       19.61     15.78 o 
 -10  -1   1        2.19       -0.45     10.58 o 
  -9  -1   1        1.91       -4.15      9.35 o 
  -8  -1   1       45.03       51.74     15.19 o 
  -7  -1   1        4.66        1.56      5.84 o 
  -6  -1   1      585.97      600.12     35.84 o 
  -5  -1   1      871.64      818.18     38.56 o 
  -4  -1   1        9.89       10.58      5.97 o 
  -3  -1   1      559.82      613.23     26.81 o 
  -2  -1   1     2726.10     2670.21     52.78 o 
  -1  -1   1     1219.24     1306.64     30.38 o 
   0  -1   1       20.02       10.07      1.38 o 
   1  -1   1      915.52      956.61     10.94 o 
   2  -1   1     2062.38     2012.25     36.48 o 
   3  -1   1    39758.78    42224.72    415.55 o 
   4  -1   1      676.17      732.29     28.43 o 
   5  -1   1      356.66      371.53     22.92 o 
   6  -1   1       21.39       13.39      5.42 o 
   7  -1   1      196.49      196.25     13.96 o 
   8  -1   1        7.55       -1.91      4.12 o 
   9  -1   1        3.09        5.81      5.14 o 
  10  -1   1      107.57       99.65     21.68 o 
  11  -1   1        0.38        1.04     10.78 o 
  12  -1   1       45.41       56.67     19.02 o 
 -11   0   1        2.25       -2.01     12.59 o 
 -10   0   1       18.58       32.39     15.19 o 
  -9   0   1       10.65        5.52      8.63 o 
  -8   0   1        2.23       -2.92      5.58 o 
  -7   0   1       75.77       54.27     12.92 o 
  -6   0   1       85.04       87.06     12.59 o 
  -5   0   1      868.18      849.08     37.07 o 
  -4   0   1      260.57      282.21     18.89 o 
  -3   0   1      509.68      443.53     20.90 o 
  -2   0   1      235.00      236.05     12.85 o 
  -1   0   1        0.95        0.78      1.49 o 
   1   0   1       48.61       46.60      2.08 o 
   2   0   1       19.26       23.05      5.32 o 
   3   0   1    10685.76    11320.35    139.77 o 
   4   0   1      316.08      331.02     20.32 o 
   6   0   1      587.12      600.95     45.93 o 
   7   0   1        0.85        2.44      3.68 o 
   8   0   1       29.68       46.54     10.58 o 
   9   0   1       69.29       50.77     15.45 o 
  10   0   1       49.97       63.17     18.96 o 
  11   0   1       34.30       63.30     19.80 o 
  12   0   1       23.84       -5.26     12.27 o 
 -11   1   1       48.01       57.13     19.80 o 
 -10   1   1       18.33       39.86     14.93 o 
  -9   1   1       29.80       31.10     13.11 o 
  -8   1   1        0.16        0.00      5.00 o 
  -7   1   1       93.88      112.38     15.00 o 
  -6   1   1       12.47       20.64      7.53 o 
  -5   1   1      310.06      281.88     19.67 o 
  -4   1   1      150.51      142.95     12.46 o 
  -3   1   1      399.69      473.59     19.41 o 
  -2   1   1      616.44      654.91     18.96 o 
  -1   1   1     1555.86     1695.85     20.51 o 
   0   1   1     2179.71     2133.24     21.82 o 
   1   1   1      409.47      408.69     10.39 o 
   2   1   1      416.99      392.86     11.43 o 
   3   1   1      335.46      309.47     18.44 o 
   4   1   1      560.72      550.99     19.02 o 
   5   1   1      162.42      160.25     21.62 o 
   6   1   1       69.94       84.97     19.05 o 
   7   1   1        0.31        0.44      3.53 o 
   8   1   1      143.30      132.38     24.96 o 
   9   1   1       42.18       39.15     14.09 o 
  10   1   1        8.09        7.53     10.52 o 
  11   1   1       12.21       32.59     15.13 o 
  12   1   1        0.04       -6.17     12.01 o 
 -11   2   1       42.87       49.14     20.25 o 
 -10   2   1       13.29        3.16      7.64 o 
  -9   2   1       24.89       26.29     11.04 o 
  -8   2   1       62.07       46.74     12.08 o 
  -7   2   1      134.18      130.23     15.78 o 
  -6   2   1        4.02       -0.26      4.09 o 
  -5   2   1      489.01      453.07     23.50 o 
  -4   2   1      263.72      227.47     14.25 o 
  -3   2   1      167.80      134.56      7.48 o 
  -2   2   1        0.92       -1.19      1.20 o 
  -1   2   1      134.85      122.76      9.28 o 
   0   2   1    12721.46    12656.57     96.14 o 
   1   2   1     2101.12     1983.59     34.31 o 
   2   2   1       31.83       32.77      3.97 o 
   3   2   1      403.78      362.01     11.55 o 
   4   2   1       11.54       25.24      5.12 o 
   5   2   1      168.81      161.18     12.02 o 
   6   2   1       73.63       73.39     10.56 o 
   7   2   1       18.89       16.05     10.00 o 
   8   2   1       24.25       13.76      9.48 o 
   9   2   1      102.68       76.28     19.80 o 
  10   2   1       11.71       12.08     13.24 o 
  11   2   1       19.16       22.40     13.96 o 
  12   2   1        0.24        1.36     13.11 o 
 -11   3   1        5.26        9.93     13.50 o 
 -10   3   1       28.11       34.21     15.91 o 
  -9   3   1       14.46       38.17     14.48 o 
  -8   3   1      548.44      557.92     26.36 o 
  -7   3   1        0.03        1.66      7.11 o 
  -6   3   1      564.29      548.25     33.14 o 
  -5   3   1     1328.91     1284.52     52.81 o 
  -4   3   1       51.52       49.92     11.30 o 
  -3   3   1      789.34      811.92     29.31 o 
  -2   3   1       23.87       48.37      8.57 o 
  -1   3   1      308.82      218.65     13.37 o 
   0   3   1     4283.36     4489.91     43.82 o 
   1   3   1      532.98      627.87     10.57 o 
   2   3   1       43.60       68.23      4.21 o 
   3   3   1        0.66       -0.06      2.16 o 
   4   3   1        0.00       -1.28      2.30 o 
   5   3   1       14.30       32.84      6.86 o 
   6   3   1      630.62      578.24     36.81 o 
   7   3   1        3.90       -4.67      4.67 o 
   8   3   1      164.49      164.44     23.24 o 
   9   3   1      119.85      158.86     28.63 o 
  10   3   1        7.05       15.13     11.95 o 
  11   3   1        0.08       -4.74     10.97 o 
  12   3   1        0.01        4.54     14.48 o 
 -11   4   1        4.29        6.69     12.46 o 
 -10   4   1        0.61       -2.01     11.88 o 
  -9   4   1       12.78        9.74     11.30 o 
  -8   4   1        8.62       13.70     10.06 o 
  -7   4   1       52.97       41.21      7.95 o 
  -6   4   1      625.88      554.57     20.87 o 
  -5   4   1      243.80      237.11     14.06 o 
  -4   4   1       21.24       27.89      4.47 o 
  -3   4   1      146.05      179.15      6.95 o 
  -2   4   1       17.33       29.86      7.27 o 
  -1   4   1     1544.96     1373.33     19.60 o 
   0   4   1      614.37      590.42     12.56 o 
   1   4   1     1965.87     1972.41     25.81 o 
   2   4   1       10.58        0.69      2.00 o 
   3   4   1     1706.62     1859.84     37.42 o 
   4   4   1        2.14        5.38      3.58 o 
   5   4   1        6.53        7.73      7.27 o 
   6   4   1       60.41       64.72     15.06 o 
   7   4   1        1.43        5.13      7.21 o 
   8   4   1      129.84      147.95     26.81 o 
   9   4   1        0.02       12.92     11.56 o 
  10   4   1        0.34       -1.82     10.00 o 
  11   4   1       22.13       36.42     17.33 o 
 -11   5   1       55.00       58.88     23.11 o 
 -10   5   1        2.55        2.73     12.79 o 
  -9   5   1        4.70        1.62     10.91 o 
  -8   5   1       10.39       18.18     12.20 o 
  -7   5   1      270.97      201.90     24.28 o 
  -6   5   1        1.08        3.90      5.39 o 
  -5   5   1        8.27        3.03      3.83 o 
  -4   5   1       34.47       35.78      4.23 o 
  -3   5   1      244.38      283.57     20.32 o 
  -2   5   1     2342.79     2316.46     57.58 o 
  -1   5   1      991.86      997.60     19.00 o 
   0   5   1     1396.16     1651.43     24.44 o 
   1   5   1      448.51      437.27     18.51 o 
   2   5   1     1363.86     1464.08     28.32 o 
   3   5   1      535.35      603.01     16.97 o 
   4   5   1       89.83       96.43     15.81 o 
   5   5   1      453.85      411.42     21.19 o 
   6   5   1       10.02        8.44      7.73 o 
   7   5   1       25.45       20.25     10.91 o 
   8   5   1       49.02       31.23     14.35 o 
   9   5   1        0.44        7.14     10.39 o 
  10   5   1       10.95       -0.84     10.39 o 
  11   5   1        0.73      -12.59     12.59 o 
 -11   6   1        0.13       -3.12     13.63 o 
 -10   6   1       41.10       75.63     21.81 o 
  -9   6   1        0.17       -5.65     10.26 o 
  -8   6   1      105.22      116.60     23.70 o 
  -7   6   1      161.85      160.55     23.63 o 
  -6   6   1       10.21       11.49      8.89 o 
  -5   6   1      104.82      101.66     17.79 o 
  -4   6   1      345.45      353.03     25.12 o 
  -3   6   1      107.56      146.39     15.26 o 
  -2   6   1       66.90       91.36     12.59 o 
  -1   6   1     1808.66     1886.68     26.92 o 
   0   6   1       24.60       31.28      5.42 o 
   1   6   1       12.83       20.15      4.32 o 
   2   6   1      727.21      836.96     20.61 o 
   3   6   1      271.40      271.16     14.95 o 
   4   6   1      211.28      205.83     14.89 o 
   5   6   1       30.03       30.15      7.23 o 
   6   6   1       29.33       21.36     10.84 o 
   7   6   1       12.95        9.74      9.93 o 
   8   6   1        2.17        0.13      9.74 o 
   9   6   1       16.11       26.16     15.84 o 
  10   6   1        1.99      -11.62     11.62 o 
 -10   7   1        2.52        3.64     13.76 o 
  -9   7   1      317.60      378.61     39.15 o 
  -8   7   1       33.59       47.85     17.66 o 
  -7   7   1       52.30       45.05     15.39 o 
  -6   7   1        6.14       -1.95      8.70 o 
  -5   7   1       98.17       71.93     15.39 o 
  -4   7   1        1.50       -3.77      4.67 o 
  -3   7   1      194.62      161.45     16.81 o 
  -2   7   1      321.51      305.60     10.34 o 
  -1   7   1       56.46       80.50      6.67 o 
   0   7   1        2.75       -2.48      2.48 o 
   1   7   1        0.73        2.79      3.28 o 
   2   7   1       43.99       44.34      6.60 o 
   3   7   1      402.20      451.27     20.80 o 
   4   7   1        9.00        0.40      4.78 o 
   5   7   1       77.47      116.35     18.57 o 
   6   7   1       44.99       59.26     12.95 o 
   7   7   1       15.71        6.04     10.52 o 
   8   7   1       34.07       61.61     20.64 o 
   9   7   1       72.21       40.96     21.81 o 
  10   7   1       30.29      -11.36     11.36 o 
 -10   8   1      171.50      166.00     33.56 o 
  -9   8   1      121.43       92.90     26.88 o 
  -8   8   1      104.96      150.94     28.89 o 
  -7   8   1       10.00        9.87     11.17 o 
  -6   8   1       18.95       40.96     14.80 o 
  -5   8   1       10.28       10.13      7.99 o 
  -4   8   1      124.63       91.28     16.42 o 
  -3   8   1     1866.65     1749.16     45.83 o 
  -2   8   1      291.41      300.84     28.76 o 
  -1   8   1       50.14       36.03      5.79 o 
   0   8   1       18.39       19.22      4.74 o 
   1   8   1        2.67        2.48      3.44 o 
   2   8   1       79.32       67.61      8.64 o 
   3   8   1       89.97      104.28     10.16 o 
   4   8   1      216.17      263.79     14.97 o 
   5   8   1      187.54      184.45     17.68 o 
   6   8   1      171.66      197.29     27.30 o 
   7   8   1      147.27      193.85     29.67 o 
   8   8   1      277.37      368.61     40.51 o 
   9   8   1       98.62      100.88     28.37 o 
  10   8   1        4.11        1.49     18.18 o 
  -9   9   1       18.93       26.10     17.01 o 
  -8   9   1       60.33       73.88     21.36 o 
  -7   9   1       50.64       72.45     20.00 o 
  -6   9   1      296.29      358.49     33.89 o 
  -5   9   1       23.51       30.90     14.41 o 
  -4   9   1      276.74      267.63     19.92 o 
  -3   9   1      313.12      274.16     19.04 o 
  -2   9   1      233.24      229.23     21.75 o 
  -1   9   1       43.54       30.36      5.91 o 
   0   9   1        0.20        0.39      3.75 o 
   1   9   1       47.85       31.30      6.38 o 
   2   9   1       14.96       -1.74      7.94 o 
   3   9   1       19.14       29.24      6.93 o 
   4   9   1       63.31       77.69     11.09 o 
   5   9   1       57.31       79.47     21.68 o 
   6   9   1      172.39      209.48     21.98 o 
   7   9   1        7.21       27.20     17.33 o 
   8   9   1       30.87       54.27     22.59 o 
   9   9   1        9.92       21.81     19.35 o 
  -8  10   1        5.83      -11.56     13.31 o 
  -7  10   1       26.84       27.98     16.94 o 
  -6  10   1        0.00       -7.47      7.47 o 
  -5  10   1       27.60       45.98     11.75 o 
  -4  10   1      204.43      199.87     32.27 o 
  -3  10   1      112.86      119.83     16.38 o 
  -2  10   1        7.51        6.34     13.02 o 
  -1  10   1       10.93       26.92      7.92 o 
   0  10   1        2.18        6.40      5.03 o 
   1  10   1        0.52        5.95      4.84 o 
   2  10   1        1.28        2.70      5.54 o 
   3  10   1      367.89      351.89     18.56 o 
   4  10   1       82.19      100.24     12.95 o 
   5  10   1       15.79       15.89      9.77 o 
   6  10   1        4.08       -6.46      8.28 o 
   7  10   1      118.85      139.84     32.20 o 
   8  10   1        4.32       15.00     20.38 o 
  -8  11   1        0.33        8.09     12.19 o 
  -7  11   1        9.66        9.80     10.81 o 
  -6  11   1      133.23      177.18     39.83 o 
  -5  11   1      195.16      211.05     22.01 o 
  -4  11   1        6.32       -6.20      8.40 o 
  -3  11   1       43.31       25.75     10.74 o 
  -2  11   1        8.81       -1.13      7.27 o 
  -1  11   1        1.33       -4.96      7.25 o 
   0  11   1        0.66        4.64      7.12 o 
   1  11   1       19.70       26.84      7.67 o 
   2  11   1        4.13       15.61      6.93 o 
   3  11   1      135.43      138.08     14.99 o 
   4  11   1      190.85      199.61     24.28 o 
   5  11   1       44.16       50.34     13.34 o 
   6  11   1        0.77        0.96     17.20 o 
   7  11   1        0.04        1.17     17.27 o 
  -6  12   1       13.10      -11.82     15.58 o 
  -5  12   1        0.93        8.90     10.71 o 
  -4  12   1       49.91       61.93     15.84 o 
  -3  12   1       17.09       42.39     12.32 o 
  -2  12   1        0.01       -1.02      7.81 o 
  -1  12   1       28.89       37.85     11.37 o 
   0  12   1       55.02       29.05     10.68 o 
   1  12   1        4.37       13.32      9.51 o 
   2  12   1       14.82       15.90      9.16 o 
   3  12   1        0.33       -1.30      9.36 o 
   4  12   1        0.07        3.82     10.38 o 
   5  12   1        1.60        0.19     10.28 o 
   6  12   1        0.17        7.05     12.18 o 
  -5  13   1       43.50       42.00     20.90 o 
  -4  13   1       21.96       72.39     24.34 o 
  -3  13   1       54.99       77.19     15.85 o 
  -2  13   1       16.65       23.88     16.65 o 
  -1  13   1        1.65        4.74     10.18 o 
   0  13   1        0.15        4.81      9.73 o 
   1  13   1        0.55       -4.77     20.19 o 
   2  13   1        0.74        5.53     10.51 o 
   3  13   1       57.98       77.19     23.63 o 
   4  13   1        6.22       27.45     12.18 o 
   5  13   1        5.56       -3.50     11.87 o 
  -3  14   1       12.84       17.14     20.06 o 
  -2  14   1        1.15       -3.90     17.59 o 
  -1  14   1        6.57        5.65     16.68 o 
   0  14   1       15.95       15.26     24.64 o 
   1  14   1        0.61       -4.91     18.11 o 
   2  14   1       21.37       49.79     21.29 o 
  -2 -13   2        2.40       20.51     13.23 o 
  -1 -13   2        3.22        1.62     15.78 o 
   0 -13   2        0.61       -9.35     16.42 o 
   1 -13   2       82.71       78.81     25.25 o 
   2 -13   2        1.61       -3.51     14.54 o 
   3 -13   2       28.24       29.73     20.58 o 
   4 -13   2        0.02       11.30     18.70 o 
   5 -13   2        2.26        0.97     18.63 o 
  -4 -12   2       11.86       35.77     21.88 o 
  -3 -12   2       10.41        8.36     12.00 o 
  -2 -12   2        1.57        6.21     12.10 o 
  -1 -12   2       31.56       44.26     14.96 o 
   0 -12   2       45.56       62.52     22.53 o 
   1 -12   2       78.01       88.94     26.03 o 
   2 -12   2       96.90       86.28     26.29 o 
   3 -12   2      137.20      171.32     33.30 o 
   4 -12   2        1.55       20.64     16.42 o 
   5 -12   2       15.63       -9.35     14.80 o 
   6 -12   2        4.03        7.14     17.40 o 
   7 -12   2        3.89        7.14     18.24 o 
  -6 -11   2        0.59      -17.98     17.98 o 
  -5 -11   2        0.39      -14.80     14.80 o 
  -4 -11   2       45.15       45.96     22.66 o 
  -3 -11   2        7.23        3.41      9.04 o 
  -2 -11   2       23.59       29.39     10.62 o 
  -1 -11   2      102.06       98.31     13.34 o 
   0 -11   2        1.88        6.81      9.59 o 
   1 -11   2       82.33       84.66     23.50 o 
   2 -11   2       48.49       29.15     16.68 o 
   3 -11   2        4.77       10.52     11.62 o 
   4 -11   2       18.76        4.74     12.92 o 
   5 -11   2        0.15        5.52     12.85 o 
   6 -11   2       28.60       22.79     16.75 o 
   7 -11   2       17.89       26.03     19.61 o 
   8 -11   2       54.87       -5.91     12.85 o 
  -7 -10   2        2.78       13.05     20.25 o 
  -6 -10   2        7.88       16.94     18.44 o 
  -5 -10   2        5.96       23.24     16.04 o 
  -4 -10   2       16.40       -9.28      9.28 o 
  -3 -10   2        1.35        4.37      6.88 o 
  -2 -10   2        0.07        0.16      6.21 o 
  -1 -10   2        1.21        7.08      6.14 o 
   0 -10   2        1.32        6.41      5.37 o 
   1 -10   2        0.06        0.83      7.26 o 
   2 -10   2       25.34       37.46     15.78 o 
   3 -10   2       35.09       39.80     17.53 o 
   4 -10   2       51.44       56.42     19.48 o 
   5 -10   2       38.79       14.35     14.74 o 
   6 -10   2        0.71        1.43     11.10 o 
   7 -10   2        0.73       15.78     17.07 o 
   8 -10   2       11.08        7.14     16.94 o 
  -8  -9   2        2.34       23.96     22.46 o 
  -7  -9   2        0.57      -10.52     17.01 o 
  -6  -9   2        1.25       -2.92     13.96 o 
  -5  -9   2       10.22        5.13     14.67 o 
  -4  -9   2        5.24       -2.40     12.40 o 
  -3  -9   2       73.47       91.22     12.19 o 
  -2  -9   2      368.27      370.07     18.66 o 
  -1  -9   2       49.66       42.92      8.33 o 
   0  -9   2      746.36      730.59     23.67 o 
   1  -9   2       39.09       48.80      7.65 o 
   2  -9   2      223.95      281.35     14.24 o 
   3  -9   2      245.75      274.62     13.71 o 
   4  -9   2       90.56      117.37     27.59 o 
   5  -9   2       85.66      125.55     27.53 o 
   6  -9   2       18.36       25.32     15.97 o 
   7  -9   2       73.38       75.31     24.02 o 
   8  -9   2        1.37        7.01     15.58 o 
   9  -9   2       78.61       48.37     23.96 o 
  10  -9   2       29.22       -3.44     11.30 o 
  -8  -8   2       14.86        0.71     19.74 o 
  -7  -8   2        5.84        8.57     16.55 o 
  -6  -8   2       19.68       47.07     21.62 o 
  -5  -8   2      905.70     1040.27     64.47 o 
  -4  -8   2      183.95      197.55     28.82 o 
  -3  -8   2      358.03      340.08     17.62 o 
  -2  -8   2       42.69       42.31      8.82 o 
  -1  -8   2      536.11      533.42     19.92 o 
   0  -8   2        6.21        8.03      4.08 o 
   1  -8   2      237.37      288.14     13.69 o 
   2  -8   2      272.09      262.65     12.98 o 
   3  -8   2      115.71       98.65      8.71 o 
   4  -8   2        0.02        1.46      3.51 o 
   5  -8   2       24.91       20.45      6.99 o 
   6  -8   2      217.57      231.97     17.55 o 
   7  -8   2       20.52       30.69     11.78 o 
   8  -8   2      207.83      173.01     34.15 o 
   9  -8   2      559.97      619.79     55.05 o 
  10  -8   2        4.40       26.75     17.66 o 
  -9  -7   2       42.49      -11.36     11.49 o 
  -8  -7   2       13.76       19.54     16.55 o 
  -7  -7   2      470.68      491.51     48.82 o 
  -6  -7   2      200.50      230.72     32.07 o 
  -5  -7   2      147.92      182.16     27.98 o 
  -4  -7   2       74.30       85.69     21.36 o 
  -3  -7   2       10.66        9.44      8.54 o 
  -2  -7   2      218.42      216.22     12.96 o 
  -1  -7   2      125.38      124.11      9.53 o 
   0  -7   2        1.74        0.82      3.10 o 
   1  -7   2        9.64        2.21      3.12 o 
   2  -7   2      184.40      198.17     10.50 o 
   3  -7   2       47.43       50.70      6.77 o 
   4  -7   2      228.23      266.08     12.19 o 
   5  -7   2        5.47        7.68      3.62 o 
   6  -7   2        0.20       -0.57      4.31 o 
   7  -7   2        2.18        3.12     10.13 o 
   8  -7   2       21.15       32.19     10.23 o 
   9  -7   2       22.94       30.58     14.74 o 
  10  -7   2        0.06       -0.26     11.10 o 
  -9  -6   2       52.09       55.70     20.38 o 
  -8  -6   2       13.55        2.79     11.36 o 
  -7  -6   2        0.19       -4.03      9.80 o 
  -6  -6   2       36.48       26.62     13.76 o 
  -5  -6   2       51.85       40.83     17.20 o 
  -4  -6   2       22.50        9.09      8.76 o 
  -3  -6   2       17.55       29.15     11.49 o 
  -2  -6   2       25.94       44.32      6.89 o 
  -1  -6   2       15.75       11.70      3.86 o 
   0  -6   2        5.01        0.49      2.89 o 
   1  -6   2        1.77        1.33      2.86 o 
   2  -6   2      327.79      333.55     12.45 o 
   3  -6   2      878.45      873.15     20.06 o 
   4  -6   2      128.83      154.21      8.97 o 
   5  -6   2        0.09       -2.72      2.72 o 
   6  -6   2       12.86       16.44      4.78 o 
   7  -6   2       78.55       98.84     11.52 o 
   8  -6   2       54.06       33.43     10.58 o 
   9  -6   2        1.13        6.75     10.91 o 
  10  -6   2        0.03        7.66     11.10 o 
  11  -6   2       37.81       44.40     17.79 o 
 -10  -5   2       23.88       -5.26     12.72 o 
  -9  -5   2       18.68        9.87     14.35 o 
  -8  -5   2       27.13       47.13     17.72 o 
  -7  -5   2      164.87      205.67     29.15 o 
  -6  -5   2       49.48       58.10     18.05 o 
  -5  -5   2      171.29      207.03     25.45 o 
  -4  -5   2      160.09      160.81     21.62 o 
  -3  -5   2     1211.63     1333.25     55.70 o 
  -2  -5   2       85.60       90.60      7.94 o 
  -1  -5   2      511.66      561.49     17.25 o 
   0  -5   2      246.79      199.71     10.14 o 
   1  -5   2     2163.52     2411.31     32.54 o 
   2  -5   2       56.02       75.10      9.85 o 
   3  -5   2        5.77        8.69      2.74 o 
   4  -5   2        0.63        3.13      2.61 o 
   5  -5   2      691.32      709.30     19.07 o 
   6  -5   2       56.68       73.95      9.25 o 
   7  -5   2       36.27       45.50     11.72 o 
   8  -5   2       29.00       25.40      7.65 o 
   9  -5   2       32.86       65.18     17.59 o 
  10  -5   2        0.50       -8.50      8.50 o 
  11  -5   2       15.61      -10.26     10.26 o 
 -10  -4   2        0.84       -8.70     12.27 o 
  -9  -4   2        2.08       -0.32     12.08 o 
  -8  -4   2       67.89       70.57     21.88 o 
  -7  -4   2       10.42       15.39     10.97 o 
  -6  -4   2      123.21      122.83     23.83 o 
  -5  -4   2      110.09      107.77     16.55 o 
  -4  -4   2      250.52      242.86     23.37 o 
  -3  -4   2       24.91       32.20     11.30 o 
  -2  -4   2     1188.20     1262.86     33.79 o 
  -1  -4   2      632.42      587.46     15.63 o 
   0  -4   2        2.03       17.53      3.58 o 
   1  -4   2      652.80      628.28     17.23 o 
   2  -4   2       39.51       25.20      3.52 o 
   3  -4   2     2248.71     2126.38     28.57 o 
   4  -4   2      233.53      232.28      9.99 o 
   5  -4   2      807.09      824.02     23.20 o 
   6  -4   2       70.80       53.30      8.27 o 
   7  -4   2       22.74       26.86      5.88 o 
   8  -4   2       40.75       38.43      8.63 o 
   9  -4   2       24.50       19.55      6.37 o 
  10  -4   2       11.74       16.04     10.97 o 
  11  -4   2       15.09       24.80     14.02 o 
  12  -4   2       12.17       14.87     15.52 o 
 -10  -3   2      114.11      112.64     29.86 o 
  -9  -3   2        0.00       -9.09      9.09 o 
  -8  -3   2       61.68       72.52     21.03 o 
  -7  -3   2        3.00       -5.32      8.11 o 
  -6  -3   2      164.80      156.07     21.23 o 
  -5  -3   2       57.77       60.31     13.89 o 
  -4  -3   2        8.23       19.48      7.14 o 
  -3  -3   2     3369.26     3811.95     88.23 o 
  -2  -3   2       93.49       57.52     12.01 o 
  -1  -3   2      869.51      717.43     21.43 o 
   0  -3   2      196.22      184.25      7.33 o 
   1  -3   2      510.19      420.40      9.84 o 
   2  -3   2      261.56      212.10      7.08 o 
   4  -3   2      378.11      367.19     13.63 o 
   5  -3   2      207.29      185.24     11.28 o 
   6  -3   2       18.05       31.99      6.34 o 
   7  -3   2        4.24        6.69      7.08 o 
   8  -3   2      445.02      441.39     32.07 o 
   9  -3   2      664.60      666.04     28.22 o 
  10  -3   2        9.50        7.68      5.89 o 
  11  -3   2        8.84        9.28     12.59 o 
  12  -3   2       21.60       34.34     16.88 o 
 -11  -2   2      105.95      132.05     31.94 o 
 -10  -2   2       64.91       52.52     20.25 o 
  -9  -2   2       29.88       38.50     16.23 o 
  -8  -2   2       64.01       63.30     19.22 o 
  -7  -2   2       54.11       66.28     18.05 o 
  -6  -2   2       40.10       43.37     12.46 o 
  -5  -2   2      130.14      134.32     17.14 o 
  -4  -2   2      339.06      443.73     28.56 o 
  -3  -2   2      679.84      751.77     34.34 o 
  -2  -2   2      246.79      174.24     14.93 o 
  -1  -2   2     1438.27     1337.59     33.37 o 
   0  -2   2     1737.16     1365.04     25.82 o 
   1  -2   2     3010.01     2829.13     26.32 o 
   2  -2   2     4350.58     4701.83     38.65 o 
   3  -2   2      807.38      734.64     19.33 o 
   4  -2   2        0.47       -1.17      3.83 o 
   5  -2   2        8.87       10.97      6.36 o 
   6  -2   2      139.72      173.66     18.05 o 
   7  -2   2      205.95      210.21     21.03 o 
   8  -2   2      358.34      379.52     30.32 o 
   9  -2   2        8.62        4.61      4.69 o 
  10  -2   2        0.80        6.65      8.70 o 
  11  -2   2        5.25        2.26      7.18 o 
 -11  -1   2       71.11       81.99     24.47 o 
 -10  -1   2        7.60        0.19     11.36 o 
  -9  -1   2        5.26        2.53      9.87 o 
  -8  -1   2       78.98      101.86     21.68 o 
  -7  -1   2       10.01       17.14      8.18 o 
  -6  -1   2      391.30      408.60     30.51 o 
  -5  -1   2       33.67       32.14      8.96 o 
  -4  -1   2      697.72      709.05     34.67 o 
  -3  -1   2     1253.60     1260.80     42.39 o 
  -2  -1   2      100.77       93.42     10.26 o 
  -1  -1   2      612.93      559.93     21.94 o 
   0  -1   2      317.53      344.57     11.13 o 
   1  -1   2     4906.46     4992.64     72.06 o 
   2  -1   2     3038.40     2889.50     36.29 o 
   3  -1   2    24635.07    25154.83    265.72 o 
   4  -1   2       97.86      105.17     12.08 o 
   5  -1   2      405.67      376.47     23.50 o 
   6  -1   2      405.19      437.17     27.66 o 
   7  -1   2        5.31        7.47      7.21 o 
   8  -1   2       76.00       62.49     10.33 o 
   9  -1   2        8.28       11.00      5.71 o 
  10  -1   2      105.46      103.22     16.23 o 
  11  -1   2       17.59       24.12      8.83 o 
  12  -1   2        4.40      -10.78     10.78 o 
 -11   0   2        0.31        2.66     13.57 o 
 -10   0   2       10.93       32.20     14.41 o 
  -9   0   2        6.69        0.39      9.48 o 
  -8   0   2       23.83       25.77     11.04 o 
  -7   0   2       38.10       41.09     12.14 o 
  -6   0   2      273.79      246.30     22.66 o 
  -5   0   2       41.47       62.19     12.59 o 
  -4   0   2       39.99       30.64      7.99 o 
  -3   0   2      369.90      326.74     19.41 o 
  -2   0   2       85.75       87.12      9.09 o 
  -1   0   2      187.50      165.48     10.45 o 
   0   0   2       80.33       75.58      4.26 o 
   1   0   2      660.12      628.51      9.11 o 
   2   0   2       11.12       11.69      2.95 o 
   3   0   2    11112.38    11158.63    139.64 o 
   4   0   2      976.24     1031.64     35.45 o 
   5   0   2     1208.55     1359.87     46.03 o 
   6   0   2      114.53      140.23     17.53 o 
   8   0   2       32.05       22.93      6.71 o 
   9   0   2        0.09       -3.41      5.04 o 
  10   0   2        1.47       -4.18      5.21 o 
  11   0   2        0.68        3.18     11.23 o 
  12   0   2        4.74        1.17     12.27 o 
 -10   1   2      170.59      149.64     28.05 o 
  -9   1   2       68.05       72.45     18.63 o 
  -8   1   2       11.52       25.25      9.15 o 
  -7   1   2      120.84      125.49     17.01 o 
  -6   1   2      400.71      429.51     28.05 o 
  -5   1   2        4.16        2.34      3.44 o 
  -4   1   2      133.33      143.80     13.50 o 
  -3   1   2       78.33       51.55      7.21 o 
  -2   1   2     2629.38     2651.63     36.76 o 
  -1   1   2     5476.36     5650.07     53.38 o 
   0   1   2     3121.60     3134.72     32.56 o 
   1   1   2     1440.15     1478.48     20.53 o 
   2   1   2      617.70      540.27      8.75 o 
   3   1   2    64182.78    64404.24    495.50 o 
   4   1   2     3751.26     3775.20     76.22 o 
   5   1   2     1379.92     1460.24     49.60 o 
   6   1   2      605.98      614.59     35.32 o 
   7   1   2      348.50      307.99     25.06 o 
   8   1   2        2.97        4.65      4.21 o 
   9   1   2       70.41       82.64     13.94 o 
  10   1   2       29.08       24.70      9.02 o 
  11   1   2       19.16       22.59     15.58 o 
  12   1   2       41.93       42.85     20.13 o 
 -11   2   2       61.32       15.58     13.89 o 
 -10   2   2       17.04       26.94     15.52 o 
  -9   2   2       91.32       86.21     14.87 o 
  -8   2   2       27.15       43.30      9.20 o 
  -7   2   2       39.33       28.61      9.35 o 
  -6   2   2        7.15        5.62      3.53 o 
  -5   2   2     2217.66     2234.85     50.99 o 
  -4   2   2      368.44      355.22     15.25 o 
  -3   2   2      402.20      369.32     30.87 o 
  -2   2   2     4333.83     4171.99     58.69 o 
  -1   2   2      185.72      143.39      6.00 o 
   0   2   2     2769.38     3210.78     55.25 o 
   1   2   2        3.44        5.76      2.20 o 
   2   2   2     2194.04     2351.26     33.21 o 
   3   2   2        2.06        8.34      3.36 o 
   4   2   2        7.87        2.05      2.67 o 
   5   2   2       92.06       93.42     14.02 o 
   6   2   2       46.36       51.93     11.26 o 
   7   2   2      185.46      178.14     19.87 o 
   8   2   2       25.88       15.97      7.20 o 
   9   2   2      286.14      321.23     22.93 o 
  10   2   2        0.50        0.39     10.13 o 
  11   2   2       31.81       61.54     20.77 o 
  12   2   2        5.81        5.26     13.18 o 
 -11   3   2       45.36        9.87     13.96 o 
 -10   3   2        2.57       25.06     15.19 o 
  -9   3   2        9.16       10.97     10.26 o 
  -8   3   2       45.75       66.77     12.95 o 
  -7   3   2       30.13       30.03      9.15 o 
  -6   3   2      604.87      631.80     30.38 o 
  -5   3   2       13.54       13.33      4.30 o 
  -4   3   2      594.99      620.22     19.07 o 
  -3   3   2     1933.25     1814.98     29.37 o 
  -2   3   2       21.45       13.49      3.67 o 
  -1   3   2     1401.08     1194.91     34.41 o 
   0   3   2        7.97       27.35      4.87 o 
   1   3   2     2466.50     2358.41     32.18 o 
   2   3   2      679.29      546.50     11.79 o 
   3   3   2        8.37        2.85      2.76 o 
   4   3   2      198.01      185.07     11.52 o 
   5   3   2      317.37      301.94     13.47 o 
   6   3   2        7.68        9.99      4.63 o 
   7   3   2       49.09       35.73      8.02 o 
   8   3   2       40.04       39.63      9.60 o 
   9   3   2      116.07      134.45     26.55 o 
  10   3   2        5.94       -1.10     10.65 o 
  11   3   2        8.87       14.35     13.31 o 
  12   3   2        0.03        5.91     13.89 o 
 -11   4   2        8.02       10.26     14.22 o 
 -10   4   2        2.11       22.59     15.58 o 
  -9   4   2       16.97       32.78     16.94 o 
  -8   4   2       28.22       35.71     15.13 o 
  -7   4   2      167.50      182.29     24.54 o 
  -6   4   2        0.22       -0.80      3.77 o 
  -5   4   2      497.70      490.53     17.87 o 
  -4   4   2      248.48      225.92     10.29 o 
  -3   4   2      287.01      263.40      8.70 o 
  -2   4   2      432.29      397.31     22.59 o 
  -1   4   2      110.63      143.02     12.85 o 
   0   4   2      610.76      698.31     12.06 o 
   1   4   2      489.18      503.21     10.32 o 
   2   4   2      157.41      183.30      6.80 o 
   3   4   2      374.76      325.49     12.39 o 
   4   4   2      189.24      196.68     10.77 o 
   5   4   2       80.22      104.67      8.82 o 
   6   4   2       93.53       69.59     10.49 o 
   7   4   2      206.86      227.06     21.49 o 
   8   4   2      106.47      101.21     22.33 o 
   9   4   2       17.87       10.45     10.06 o 
  10   4   2       20.24       -3.64      9.15 o 
  11   4   2        0.07       -1.23     11.04 o 
  12   4   2        0.77       -2.34     12.14 o 
 -10   5   2        0.02      -10.45     10.45 o 
  -9   5   2       31.25       30.90     15.52 o 
  -8   5   2        2.05        8.37      9.02 o 
  -7   5   2        3.80       -0.39      8.37 o 
  -6   5   2      316.29      387.05     31.94 o 
  -5   5   2      263.66      277.53     24.99 o 
  -4   5   2       49.64       62.58     13.37 o 
  -3   5   2      461.50      489.69     28.18 o 
  -2   5   2       42.75       75.57     13.96 o 
  -1   5   2      333.50      315.25     20.25 o 
   0   5   2     1372.44     1521.99     26.28 o 
   1   5   2      319.27      411.59     13.13 o 
   2   5   2     1293.89     1318.02     24.20 o 
   3   5   2       16.30       21.30      3.98 o 
   4   5   2       69.18       55.45      7.42 o 
   5   5   2      681.74      723.06     22.96 o 
   6   5   2       45.18       51.60     10.03 o 
   7   5   2        0.14        0.32      8.11 o 
   8   5   2       11.09        9.22     10.39 o 
   9   5   2       48.00       78.36     20.84 o 
  10   5   2       24.97       17.79     14.09 o 
  11   5   2        3.17       -3.51     12.27 o 
 -10   6   2       11.22       -1.30     14.54 o 
  -9   6   2       31.90       56.22     19.74 o 
  -8   6   2       83.59      124.84     25.84 o 
  -7   6   2      316.20      320.96     32.91 o 
  -6   6   2       84.90       79.72     20.45 o 
  -5   6   2      673.24      706.58     40.25 o 
  -4   6   2       61.40       72.00     14.54 o 
  -3   6   2       17.05       12.27      6.75 o 
  -2   6   2      709.18      652.25     33.04 o 
  -1   6   2      742.28      691.89     30.48 o 
   0   6   2        0.14        4.36      2.83 o 
   1   6   2      138.75      122.92      7.84 o 
   2   6   2     2458.93     2781.39     37.44 o 
   3   6   2     2927.63     2990.98     40.20 o 
   4   6   2      520.10      571.81     23.95 o 
   5   6   2        0.11       -4.00      8.96 o 
   6   6   2        6.77        5.85      5.81 o 
   7   6   2        5.77        9.41      8.50 o 
   8   6   2       14.24       14.61     12.08 o 
   9   6   2        0.85       -4.61      8.83 o 
  10   6   2        3.48       -5.58     10.58 o 
  11   6   2        4.88        3.51     12.27 o 
 -10   7   2        0.84       13.24     15.19 o 
  -9   7   2      119.07      133.09     28.89 o 
  -8   7   2       71.38       74.01     20.38 o 
  -7   7   2      276.29      306.36     32.33 o 
  -6   7   2      158.16      217.81     27.40 o 
  -5   7   2        5.64        3.83      7.14 o 
  -4   7   2        1.84       -0.19      4.67 o 
  -3   7   2      107.70       97.38     14.54 o 
  -2   7   2        0.42       -0.78      4.87 o 
  -1   7   2       72.58       83.64      6.62 o 
   0   7   2      471.39      468.32     14.68 o 
   1   7   2       26.35       36.44      5.67 o 
   2   7   2      699.25      708.28     24.55 o 
   3   7   2        5.18        4.38      3.79 o 
   4   7   2      163.43      216.34     12.13 o 
   5   7   2       42.28       39.59      9.06 o 
   6   7   2       83.87       94.46     14.38 o 
   7   7   2      247.97      260.13     30.51 o 
   8   7   2       21.37        8.05     12.08 o 
   9   7   2       96.42       89.78     24.09 o 
  10   7   2       64.96       55.18     20.13 o 
  -9   8   2        5.79      -10.97     14.61 o 
  -8   8   2       50.10       88.16     24.28 o 
  -7   8   2       52.13       56.48     19.67 o 
  -6   8   2       45.17       56.42     17.33 o 
  -5   8   2       84.67       95.56     20.97 o 
  -4   8   2      311.77      421.98     31.75 o 
  -3   8   2      708.58      746.32     40.64 o 
  -2   8   2       10.24       10.37      5.55 o 
  -1   8   2      247.53      195.49     12.55 o 
   0   8   2       74.98       80.09      7.43 o 
   1   8   2      881.83      887.22     22.86 o 
   2   8   2       70.59       77.88     12.07 o 
   3   8   2       12.27       17.00      4.99 o 
   4   8   2        7.42        0.83      7.25 o 
   5   8   2        8.99       18.47      7.19 o 
   6   8   2        1.36        2.10     10.06 o 
   7   8   2      105.83      128.72     18.34 o 
   8   8   2       24.66       21.29     15.06 o 
   9   8   2      197.09      231.89     34.93 o 
  10   8   2       29.28       64.98     24.67 o 
  -9   9   2       38.29       47.33     22.59 o 
  -8   9   2       34.50       45.51     19.15 o 
  -7   9   2        1.35      -10.06     10.65 o 
  -6   9   2      357.15      413.60     37.52 o 
  -5   9   2       93.53      129.00     24.15 o 
  -4   9   2      200.89      206.90     25.58 o 
  -3   9   2        2.81        2.35      5.81 o 
  -2   9   2       61.01       55.66     10.56 o 
  -1   9   2      895.77      775.33     43.04 o 
   0   9   2       41.89       37.14      6.55 o 
   1   9   2       10.74        8.82      5.25 o 
   2   9   2       90.55       86.90     10.16 o 
   3   9   2       94.08      102.50     11.20 o 
   4   9   2      159.76      137.63     13.46 o 
   5   9   2       75.24       86.48     14.80 o 
   6   9   2      847.01      894.79     39.38 o 
   7   9   2        0.02       -6.75      6.75 o 
   8   9   2        0.28        6.95     14.22 o 
   9   9   2        2.65       19.48     15.26 o 
  -8  10   2        2.19        1.69     13.18 o 
  -7  10   2       41.86       35.97     17.79 o 
  -6  10   2       58.07       42.78     16.49 o 
  -5  10   2      105.06       84.27     22.66 o 
  -4  10   2       42.08       36.89     11.38 o 
  -3  10   2      772.62      755.67     33.70 o 
  -2  10   2      287.43      220.39     21.07 o 
  -1  10   2       27.38       16.07     15.74 o 
   0  10   2       58.57       97.86     14.17 o 
   1  10   2       91.11       72.05      9.93 o 
   2  10   2        0.04        7.42      5.81 o 
   3  10   2       35.72       47.51      9.13 o 
   4  10   2        4.58       -5.15      5.74 o 
   5  10   2        7.12        4.99      9.41 o 
   6  10   2       25.98       19.74     10.56 o 
   7  10   2      104.82       95.64     18.36 o 
   8  10   2       51.15       51.35     21.68 o 
   9  10   2       26.34       21.23     20.25 o 
  -7  11   2        4.63       11.23     15.13 o 
  -6  11   2        0.81        1.86      9.51 o 
  -5  11   2        4.64       11.51     11.72 o 
  -4  11   2       26.58       23.81     10.01 o 
  -3  11   2       50.55       37.18     11.24 o 
  -2  11   2       15.35       31.17     10.61 o 
  -1  11   2        2.19       10.22      9.11 o 
   0  11   2       35.73       34.84     10.79 o 
   1  11   2        0.00        5.59      7.89 o 
   2  11   2        6.53        4.06      6.20 o 
   3  11   2       44.53       37.01      9.14 o 
   4  11   2        8.27        7.60      8.35 o 
   5  11   2       39.76       36.72     12.39 o 
   6  11   2       29.55       38.72     12.96 o 
   7  11   2       55.38       68.45     16.13 o 
   8  11   2       15.20       33.50     21.49 o 
  -6  12   2        5.36       -9.18     10.34 o 
  -5  12   2       41.83       26.38     13.29 o 
  -4  12   2        3.73        5.11      9.57 o 
  -3  12   2        4.25       11.12      9.19 o 
  -2  12   2      135.45      134.05     18.65 o 
  -1  12   2       57.49       46.28     12.01 o 
   0  12   2        1.59        8.98      8.09 o 
   1  12   2       35.10       35.38     11.06 o 
   2  12   2       17.56        7.82      9.36 o 
   3  12   2       55.16       77.50     14.86 o 
   4  12   2        0.24        5.49      9.13 o 
   5  12   2       26.12       13.59     14.35 o 
   6  12   2       11.38        3.03     11.43 o 
   7  12   2       22.69       27.98     23.50 o 
  -5  13   2       37.19       40.31     15.37 o 
  -4  13   2       23.91       37.02     14.31 o 
  -3  13   2        5.64        1.03      9.63 o 
  -2  13   2        1.02        3.99      9.79 o 
  -1  13   2        2.32        2.26      9.18 o 
   0  13   2        4.97        4.57      9.62 o 
   1  13   2        0.58       10.82      9.90 o 
   2  13   2        1.22       13.76     13.63 o 
   3  13   2       51.10       80.63     22.46 o 
   4  13   2        0.57      -13.70     13.70 o 
   5  13   2       13.54        9.21     12.45 o 
  -3  14   2        1.13        1.10     11.02 o 
  -2  14   2        1.94       11.71     17.07 o 
  -1  14   2       80.84      112.77     19.57 o 
   0  14   2        4.72       19.59     13.99 o 
   1  14   2        0.71       18.44     14.61 o 
   2  14   2        1.88       10.06     15.65 o 
   3  14   2        0.21       -0.06     16.23 o 
  -1 -13   3       25.29       43.50     24.28 o 
   0 -13   3        4.12       -0.32     16.16 o 
   1 -13   3       13.80       49.73     22.27 o 
   2 -13   3        0.87       -6.36     16.16 o 
   3 -13   3      187.86      219.95     43.24 o 
   4 -13   3        0.72        2.79     16.94 o 
  -3 -12   3        1.28       -8.11     18.44 o 
  -2 -12   3       24.75       49.57     17.89 o 
  -1 -12   3       31.81       26.35     16.49 o 
   0 -12   3        0.38       -6.80     15.65 o 
   1 -12   3        7.25       18.37     18.24 o 
   2 -12   3        4.88        6.17     16.16 o 
   3 -12   3       44.33       42.72     21.10 o 
   4 -12   3        2.37       19.74     15.84 o 
   5 -12   3        5.58       -4.87     16.04 o 
   6 -12   3        0.09      -14.22     14.22 o 
  -5 -11   3       15.27       10.39     20.90 o 
  -4 -11   3       73.30       72.13     27.59 o 
  -3 -11   3       10.88       27.93     13.59 o 
  -2 -11   3       39.56       68.98     16.13 o 
  -1 -11   3        5.92        8.25      9.76 o 
   0 -11   3       17.02       30.66     11.86 o 
   1 -11   3        9.37       -8.21      8.21 o 
   2 -11   3        1.56        6.23     13.18 o 
   3 -11   3       25.95        5.19     15.19 o 
   4 -11   3        3.46      -11.23     11.23 o 
   5 -11   3       12.01       31.81     19.48 o 
   6 -11   3       21.73       38.37     19.67 o 
   7 -11   3       27.01        7.73     15.91 o 
   8 -11   3        6.20       -4.22     12.40 o 
  -6 -10   3        0.40        2.40     19.02 o 
  -5 -10   3        3.20       40.83     21.16 o 
  -4 -10   3        1.38      -13.05     13.37 o 
  -3 -10   3       43.45       43.69     18.31 o 
  -2 -10   3      164.00      178.68     15.65 o 
  -1 -10   3      273.78      275.46     23.59 o 
   0 -10   3      319.08      349.44     25.23 o 
   1 -10   3      205.80      176.04     18.72 o 
   2 -10   3       93.75      112.11     16.72 o 
   3 -10   3      464.41      374.72     38.89 o 
   4 -10   3       26.11       30.77     15.91 o 
   5 -10   3       14.29        2.40     13.96 o 
   6 -10   3       57.16       29.60     19.61 o 
   7 -10   3        5.32        3.25     14.61 o 
   8 -10   3        1.13       -3.57     15.39 o 
   9 -10   3        0.02       -7.14     10.45 o 
  -7  -9   3       10.20       52.52     24.93 o 
  -6  -9   3       21.77       30.12     21.55 o 
  -5  -9   3        4.43      -12.72     14.41 o 
  -4  -9   3        0.27       26.03     15.91 o 
  -3  -9   3       24.62       32.14     17.46 o 
  -2  -9   3       27.81       32.33      7.78 o 
  -1  -9   3        4.80        2.11      4.52 o 
   0  -9   3      448.26      419.55     24.67 o 
   1  -9   3      187.75      152.30     11.47 o 
   2  -9   3      404.54      404.87     24.36 o 
   3  -9   3        0.00        6.36      6.42 o 
   4  -9   3       94.58      149.83     28.89 o 
   5  -9   3        7.75        6.69     11.56 o 
   6  -9   3       11.78        0.45     11.62 o 
   7  -9   3        1.76       -2.92     13.83 o 
   8  -9   3        6.72        9.02     13.70 o 
  10  -9   3       41.74        1.49     11.62 o 
  -8  -8   3       14.24      -17.01     17.01 o 
  -7  -8   3        1.62       -0.65     15.84 o 
  -6  -8   3        9.98      -11.95     11.95 o 
  -5  -8   3        0.04       24.67     16.16 o 
  -4  -8   3       23.56       47.13     19.80 o 
  -3  -8   3     1150.14     1241.52     63.95 o 
  -2  -8   3      146.44      161.70     32.07 o 
  -1  -8   3       12.53       12.14      5.52 o 
   0  -8   3      138.40      142.17     10.99 o 
   1  -8   3      790.23      727.71     21.94 o 
   2  -8   3      349.76      382.05     16.30 o 
   3  -8   3      145.98      132.00      9.52 o 
   4  -8   3      125.75      113.90     12.97 o 
   5  -8   3      148.91      152.60     14.35 o 
   6  -8   3       18.14       16.16     12.20 o 
   7  -8   3        0.67       -7.60     10.97 o 
   8  -8   3        1.04       -6.95     11.82 o 
   9  -8   3       53.00       81.67     25.84 o 
  10  -8   3        0.00        4.35     15.91 o 
  -8  -7   3        0.01       -4.74     12.08 o 
  -7  -7   3       24.58       19.67     14.74 o 
  -6  -7   3      165.83      201.71     37.65 o 
  -5  -7   3      401.74      390.17     40.12 o 
  -4  -7   3      155.78      175.61     31.10 o 
  -3  -7   3        1.01       -5.71      8.18 o 
  -2  -7   3      187.67      201.34     17.19 o 
  -1  -7   3        3.75       -1.19      3.83 o 
   0  -7   3       59.33       71.24     10.33 o 
   1  -7   3       10.87        7.02      3.80 o 
   2  -7   3      165.02      184.70     22.26 o 
   3  -7   3      295.08      322.17     20.80 o 
   4  -7   3       30.08       40.87      5.93 o 
   5  -7   3       26.12       29.24      6.46 o 
   6  -7   3       13.12       11.62      4.61 o 
   7  -7   3       24.33       17.02      6.44 o 
   8  -7   3       14.69       22.27     15.32 o 
   9  -7   3       21.40       37.52     18.89 o 
  10  -7   3       25.76       48.75     22.14 o 
  11  -7   3        6.90       18.24     19.22 o 
  -9  -6   3        2.08       10.58     13.70 o 
  -8  -6   3        8.23       34.41     17.85 o 
  -7  -6   3        6.82       -0.97     11.88 o 
  -6  -6   3       42.79       61.02     19.61 o 
  -5  -6   3     1499.59     1680.57     78.16 o 
  -4  -6   3      287.46      269.09     30.51 o 
  -3  -6   3       68.65       57.32     15.39 o 
  -2  -6   3      190.01      194.40     25.19 o 
  -1  -6   3      299.39      294.13     21.48 o 
   0  -6   3        1.97       -4.11      4.21 o 
   1  -6   3        8.14        6.05      3.18 o 
   2  -6   3        1.46        1.42      2.76 o 
   3  -6   3      107.28      115.15      7.54 o 
   4  -6   3      347.92      351.98     13.20 o 
   5  -6   3        5.35       -1.88      3.06 o 
   6  -6   3        2.90        0.97      3.31 o 
   7  -6   3      165.75      181.36     12.02 o 
   8  -6   3       64.16       66.05     11.31 o 
   9  -6   3       14.79       11.98      9.32 o 
  -9  -5   3      112.54      126.20     30.32 o 
  -8  -5   3       38.07       53.17     19.35 o 
  -7  -5   3       60.19       82.77     23.83 o 
  -6  -5   3       24.84       44.73     16.75 o 
  -5  -5   3      148.72      126.07     24.73 o 
  -4  -5   3       52.37       67.65     17.59 o 
  -3  -5   3      115.26      137.50     19.54 o 
  -2  -5   3       28.27       47.71      9.50 o 
  -1  -5   3      155.90      190.22     17.85 o 
   0  -5   3      880.78      914.14     20.66 o 
   1  -5   3      107.38       94.92      8.78 o 
   2  -5   3       91.65      105.34      9.62 o 
   3  -5   3     2899.80     3235.30     63.51 o 
   4  -5   3       43.99       60.67      5.71 o 
   5  -5   3      412.26      420.70     14.65 o 
   6  -5   3       24.40       26.34      5.14 o 
   7  -5   3      483.53      454.47     17.84 o 
   8  -5   3      239.04      260.38     22.46 o 
   9  -5   3        0.17        1.43      6.46 o 
  10  -5   3       51.64       61.22     17.33 o 
  11  -5   3        0.13       -1.04     10.52 o 
 -10  -4   3       10.05        4.41     14.48 o 
  -9  -4   3       31.06       38.95     18.96 o 
  -8  -4   3      137.22      175.61     33.24 o 
  -7  -4   3       91.53       70.83     20.97 o 
  -6  -4   3        8.42        2.27      9.54 o 
  -5  -4   3       95.68       81.34     19.15 o 
  -4  -4   3      213.35      189.76     21.36 o 
  -3  -4   3      218.90      263.77     24.21 o 
  -2  -4   3      594.71      639.26     35.19 o 
  -1  -4   3      280.74      278.53     16.73 o 
   0  -4   3      630.43      751.67     17.08 o 
   1  -4   3      740.39      857.37     16.56 o 
   2  -4   3        8.75        7.13      2.24 o 
   3  -4   3      337.94      389.57     22.37 o 
   4  -4   3       17.39       21.75      5.34 o 
   5  -4   3      109.83      117.42      9.45 o 
   6  -4   3       26.17       24.51      4.95 o 
   7  -4   3      180.00      177.94     16.94 o 
   8  -4   3        9.70        9.10      8.63 o 
   9  -4   3        0.24        3.02      5.78 o 
  10  -4   3        3.30        5.53      8.21 o 
  11  -4   3       59.35       49.40     17.01 o 
  12  -4   3       85.27       83.88     23.24 o 
 -10  -3   3        1.06       16.55     17.40 o 
  -9  -3   3       18.17       11.62     13.57 o 
  -8  -3   3        0.10        2.60      9.15 o 
  -7  -3   3       11.26       16.88     11.17 o 
  -6  -3   3       40.26       56.93     16.55 o 
  -5  -3   3        2.69        7.21      6.36 o 
  -4  -3   3       75.82       75.37     15.52 o 
  -3  -3   3     1386.77     1755.16     60.51 o 
  -2  -3   3      418.81      308.56     24.67 o 
  -1  -3   3     1461.42     1574.25     35.06 o 
   0  -3   3      136.06      101.78      9.24 o 
   1  -3   3      126.10      113.96      5.10 o 
   2  -3   3      176.77      168.22      5.56 o 
   3  -3   3      178.81      130.53      5.97 o 
   4  -3   3       46.36       49.42      5.00 o 
   5  -3   3       15.50       25.90      5.29 o 
   6  -3   3      297.71      332.19     23.89 o 
   7  -3   3       11.75       17.27      8.57 o 
   8  -3   3      124.56      122.37     21.16 o 
   9  -3   3       14.03       12.27     10.06 o 
  11  -3   3      122.98      115.01     23.13 o 
  12  -3   3        3.19      -11.30     11.30 o 
 -10  -2   3        0.13      -10.84     10.84 o 
  -9  -2   3      127.51      157.49     31.42 o 
  -8  -2   3        6.10       11.75     10.06 o 
  -7  -2   3        4.89        6.23      8.63 o 
  -6  -2   3      172.82      189.11     22.85 o 
  -5  -2   3      539.79      629.27     38.95 o 
  -4  -2   3       61.24       48.24     12.59 o 
  -3  -2   3      857.68      828.11     38.89 o 
  -2  -2   3       22.58       41.74      9.67 o 
  -1  -2   3       24.54       18.70      5.39 o 
   0  -2   3     2459.90     2369.58     60.05 o 
   1  -2   3        0.26        4.36      2.70 o 
   2  -2   3       55.60       64.76      6.43 o 
   3  -2   3      935.25      895.67     22.97 o 
   4  -2   3      457.57      448.33     17.11 o 
   5  -2   3      515.40      568.44     29.02 o 
   6  -2   3      958.93      972.49     41.16 o 
   7  -2   3      136.71      125.49     17.20 o 
   8  -2   3        0.01        3.83      8.05 o 
   9  -2   3       13.52       36.55     13.24 o 
  10  -2   3        0.90        4.67      6.22 o 
  11  -2   3       23.11       27.52      9.97 o 
  12  -2   3       55.60       63.50     14.46 o 
 -10  -1   3      109.24      172.69     32.72 o 
  -9  -1   3       70.51       96.54     23.63 o 
  -8  -1   3       17.54       16.88     12.20 o 
  -7  -1   3      154.10      152.76     22.66 o 
  -6  -1   3      142.76      218.32     23.24 o 
  -5  -1   3     1741.82     1689.73     62.06 o 
  -4  -1   3      283.81      288.37     23.24 o 
  -3  -1   3      614.61      644.52     32.46 o 
  -2  -1   3       61.93       77.97     10.32 o 
  -1  -1   3      451.87      418.73     21.23 o 
   0  -1   3     2386.11     2377.36     36.47 o 
   1  -1   3     1026.70     1024.00     13.37 o 
   2  -1   3      161.31      146.59     10.61 o 
   3  -1   3      158.57      164.46      9.46 o 
   4  -1   3        4.01        9.26      4.93 o 
   5  -1   3      123.74      116.14     14.41 o 
   6  -1   3      177.91      185.60     18.89 o 
   7  -1   3      108.01       88.68     17.46 o 
   8  -1   3      101.05      113.67     21.62 o 
   9  -1   3       12.53        1.10      9.93 o 
  10  -1   3        1.80       -1.43     10.13 o 
  11  -1   3       20.64       14.45     12.30 o 
  12  -1   3       30.71       23.71     18.08 o 
 -10   0   3        8.68       19.22     13.50 o 
  -9   0   3      115.15      127.44     25.32 o 
  -8   0   3       87.84       93.35     21.23 o 
  -7   0   3       58.19       75.44     16.75 o 
  -6   0   3       34.76       20.71      8.44 o 
  -5   0   3      191.80      181.84     18.63 o 
  -4   0   3      132.88      111.21     13.76 o 
  -3   0   3      164.45      173.79     15.58 o 
  -2   0   3     3143.20     3080.17     62.91 o 
  -1   0   3       45.51       46.63      5.30 o 
   0   0   3     3952.69     3759.15     41.47 o 
   1   0   3      919.43      951.21     21.50 o 
   2   0   3     1732.30     1687.10     19.62 o 
   3   0   3    23679.34    24183.71    153.89 o 
   4   0   3      150.98      166.39     15.26 o 
   5   0   3      216.73      255.20     20.77 o 
   6   0   3     5024.18     5587.82    111.40 o 
   7   0   3      144.21      126.40     18.50 o 
   8   0   3      266.38      219.75     25.84 o 
   9   0   3       40.90       57.90     11.03 o 
  10   0   3       89.00       94.26     14.90 o 
  11   0   3        0.39        7.85     12.20 o 
  12   0   3       16.85       38.44     12.56 o 
 -11   1   3        3.38        7.73     13.37 o 
 -10   1   3        0.05        5.08      8.17 o 
  -9   1   3      276.23      274.33     26.45 o 
  -8   1   3      156.81      214.88     25.64 o 
  -7   1   3       40.24       42.46     12.08 o 
  -6   1   3      112.96      106.79     15.06 o 
  -5   1   3       74.31       75.44     13.96 o 
  -4   1   3      217.40      208.33     17.27 o 
  -3   1   3        0.45       -1.08      2.43 o 
  -2   1   3       33.16       35.14      5.41 o 
  -1   1   3     3404.25     3493.66     42.75 o 
   0   1   3     1036.74     1118.55     20.12 o 
   1   1   3      471.31      445.67     11.99 o 
   2   1   3     4707.82     4899.60     39.30 o 
   3   1   3    18065.06    18434.74    116.02 o 
   4   1   3       28.51       24.60      5.34 o 
   5   1   3       49.51       45.18     11.49 o 
   6   1   3      714.19      816.23     40.57 o 
   7   1   3      132.43      119.19     18.63 o 
   9   1   3      143.78      147.87     15.06 o 
  10   1   3        0.01        4.30      6.09 o 
  11   1   3        8.38       27.72     10.17 o 
  12   1   3      104.04       88.29     25.19 o 
 -10   2   3        0.92       -7.34     10.97 o 
  -9   2   3       78.03       54.14     19.28 o 
  -8   2   3        9.35        6.20      8.70 o 
  -7   2   3       18.55        8.53      5.43 o 
  -6   2   3        4.86        1.32      5.26 o 
  -5   2   3       19.19       22.38      5.67 o 
  -4   2   3      203.04      181.82     11.67 o 
  -3   2   3      112.65      131.29      9.22 o 
  -2   2   3       24.22       21.54      4.16 o 
  -1   2   3     4096.91     4121.24     66.06 o 
   0   2   3     2286.93     2008.54     28.32 o 
   1   2   3      507.87      475.80     13.25 o 
   2   2   3      757.19      818.36     21.36 o 
   3   2   3     3810.21     3501.23     46.91 o 
   4   2   3       36.62       30.56      7.04 o 
   5   2   3      536.00      567.54     21.46 o 
   6   2   3      836.16      935.62     44.47 o 
   7   2   3       56.09       57.32     15.39 o 
   8   2   3       81.71       96.88     13.79 o 
   9   2   3      281.34      294.50     29.28 o 
  10   2   3        0.64       -0.22      5.70 o 
  11   2   3       41.44       42.85     16.88 o 
  12   2   3       44.14       71.67     23.57 o 
 -10   3   3       13.45        8.11     13.50 o 
  -9   3   3       20.65       24.21     14.35 o 
  -8   3   3        0.83       -1.30      8.70 o 
  -7   3   3       15.98       31.48      7.47 o 
  -6   3   3        0.42        5.79      4.15 o 
  -5   3   3      143.93      139.77     12.72 o 
  -4   3   3     1245.22     1319.04     30.41 o 
  -3   3   3        2.53        0.35      2.62 o 
  -2   3   3     2294.61     2416.85     48.37 o 
  -1   3   3     5042.40     5048.96     58.07 o 
   0   3   3     4965.84     4882.60     50.97 o 
   1   3   3      357.43      380.58     12.55 o 
   2   3   3     2363.74     2079.33     38.37 o 
   3   3   3       64.39       66.79      7.27 o 
   4   3   3       25.68       34.88      6.61 o 
   5   3   3       29.21       45.31      8.12 o 
   6   3   3       86.72      114.71     17.59 o 
   7   3   3       32.00       23.38      7.66 o 
   8   3   3       12.67        2.89     13.50 o 
   9   3   3        0.30        8.97      7.50 o 
  10   3   3       18.14       10.82      7.57 o 
  11   3   3       15.99        4.74     11.69 o 
  12   3   3        7.07       10.39     12.92 o 
 -10   4   3       18.31       23.24     16.23 o 
  -9   4   3        3.76        3.64     12.79 o 
  -8   4   3        0.31        8.11     10.19 o 
  -7   4   3       33.84       24.60     12.46 o 
  -6   4   3      225.85      225.12     14.34 o 
  -5   4   3      224.80      199.16     12.02 o 
  -4   4   3       69.59       52.23     11.72 o 
  -3   4   3     3932.60     4224.17     49.76 o 
  -2   4   3     1318.92     1389.92     21.13 o 
  -1   4   3      454.74      352.98      9.45 o 
   0   4   3       65.18       40.60      4.27 o 
   1   4   3     2158.90     2159.33     33.88 o 
   2   4   3       26.07       11.93      4.37 o 
   3   4   3      186.94      190.71      7.00 o 
   4   4   3       94.34       71.86      8.52 o 
   5   4   3       32.46       43.11      6.78 o 
   6   4   3       26.39       34.66      6.82 o 
   7   4   3       11.78       11.22      4.67 o 
   8   4   3      164.29      153.86     15.46 o 
   9   4   3      184.79      196.74     18.44 o 
  10   4   3        2.55       -4.93      9.15 o 
  11   4   3       16.06       34.86     16.94 o 
  12   4   3        2.44        1.36     12.08 o 
 -10   5   3       35.26       54.34     21.88 o 
  -9   5   3       11.94      -11.10     11.10 o 
  -8   5   3       11.22       20.84     14.41 o 
  -7   5   3       89.26       82.32     20.90 o 
  -6   5   3       11.05       22.79     10.97 o 
  -5   5   3       44.02       45.64     13.05 o 
  -4   5   3       12.08       23.79      3.67 o 
  -3   5   3        0.47        0.52      4.22 o 
  -2   5   3      354.90      386.21     25.19 o 
  -1   5   3       64.35       45.18     11.04 o 
   0   5   3      149.55      178.02      6.94 o 
   1   5   3      281.50      275.52     19.48 o 
   2   5   3     2976.59     2854.46     38.10 o 
   3   5   3        6.99       14.14      3.46 o 
   4   5   3      216.97      188.53     10.87 o 
   5   5   3      255.63      286.83     14.48 o 
   6   5   3      741.15      688.66     24.71 o 
   7   5   3        4.25        6.85      5.82 o 
   8   5   3       32.39       25.73      8.44 o 
   9   5   3       12.56        2.86      8.57 o 
  10   5   3        0.01       -1.75      8.89 o 
  11   5   3       15.28       21.88     14.41 o 
  12   5   3        7.17      -10.06     10.71 o 
 -10   6   3       12.88       -0.58     14.67 o 
  -9   6   3       64.27       73.68     24.86 o 
  -8   6   3        0.37       13.05     11.95 o 
  -7   6   3      143.06      127.57     25.58 o 
  -6   6   3       22.70       23.83     14.09 o 
  -5   6   3       42.03       63.49     14.93 o 
  -4   6   3      144.18      143.67     18.37 o 
  -3   6   3       19.93       23.96      8.50 o 
  -2   6   3       31.76       25.25      7.79 o 
  -1   6   3      450.04      438.21     27.40 o 
   0   6   3      126.04      114.84     14.15 o 
   1   6   3     1327.75     1312.82     22.26 o 
   2   6   3       14.08        6.64      2.83 o 
   3   6   3      291.84      293.13     10.51 o 
   4   6   3      723.30      736.24     25.80 o 
   5   6   3      361.22      384.51     26.43 o 
   6   6   3        4.17        9.30      4.93 o 
   7   6   3      221.19      217.24     15.70 o 
   8   6   3       34.37       40.25     15.58 o 
   9   6   3       91.57       78.49     21.29 o 
  10   6   3       15.69        8.24     11.23 o 
  11   6   3        2.47       -3.44     11.36 o 
  -9   7   3        8.99       45.25     19.54 o 
  -8   7   3       37.45       24.02     16.16 o 
  -7   7   3      124.18      150.09     28.24 o 
  -6   7   3        3.83        0.13      7.99 o 
  -5   7   3      138.71      149.31     21.88 o 
  -4   7   3      130.50      136.66     18.57 o 
  -3   7   3        8.39        4.67      5.32 o 
  -2   7   3      200.42      186.71     19.74 o 
  -1   7   3      469.66      414.90     27.66 o 
   0   7   3       20.32       24.97      4.58 o 
   1   7   3       64.18       62.73     13.04 o 
   2   7   3        9.13        9.15      3.75 o 
   3   7   3      212.35      214.77     11.17 o 
   4   7   3      194.83      204.21     11.32 o 
   5   7   3      183.87      213.66     30.48 o 
   6   7   3      208.11      212.56     18.01 o 
   7   7   3        6.96        6.24      6.81 o 
   8   7   3       24.39       15.32     12.20 o 
   9   7   3        2.87       14.74     14.54 o 
  10   7   3        7.93       24.99     14.48 o 
  11   7   3       38.51        2.21     10.32 o 
  -9   8   3       23.60        5.84     19.67 o 
  -8   8   3       90.04       88.36     26.94 o 
  -7   8   3        1.70        8.37     12.27 o 
  -6   8   3      155.58      175.80     29.99 o 
  -5   8   3       21.26        8.76      9.22 o 
  -4   8   3      213.59      219.82     26.03 o 
  -3   8   3      137.25      118.35     17.27 o 
  -2   8   3        3.54        0.58      5.26 o 
  -1   8   3      652.99      634.59     36.55 o 
   0   8   3       23.48       14.73      4.39 o 
   1   8   3       10.38        9.18      4.10 o 
   2   8   3       14.41       13.99      4.83 o 
   3   8   3       59.98       47.61      7.18 o 
   4   8   3       42.23       29.64      6.25 o 
   5   8   3       22.36       25.49     12.69 o 
   6   8   3        9.86       -0.98      5.89 o 
   7   8   3      120.11      115.99     17.14 o 
   8   8   3      123.08      166.65     30.84 o 
   9   8   3       52.93       51.42     18.89 o 
  10   8   3        0.15       -6.62     11.88 o 
  -8   9   3        0.10      -10.19     13.83 o 
  -7   9   3       60.39       40.96     19.02 o 
  -6   9   3      161.16      167.10     30.71 o 
  -5   9   3        5.96       12.72     11.49 o 
  -4   9   3      355.53      407.56     35.38 o 
  -3   9   3     1343.51     1221.14     58.17 o 
  -2   9   3       96.96       85.24     17.72 o 
  -1   9   3      131.18      198.13     32.30 o 
   0   9   3      840.95      798.65     21.50 o 
   1   9   3       21.08       47.00      7.31 o 
   2   9   3       84.59       60.60      8.33 o 
   3   9   3        9.08        9.19      5.44 o 
   4   9   3       58.38       41.59     12.15 o 
   5   9   3       30.54       40.28     10.39 o 
   6   9   3        6.02        6.58      7.05 o 
   7   9   3        6.65        2.65      7.28 o 
   8   9   3      141.20      129.38     27.53 o 
   9   9   3       45.92       59.47     23.05 o 
  10   9   3       10.19       29.86     19.61 o 
  -8  10   3       61.72       74.40     26.62 o 
  -7  10   3        0.00       -0.13     13.96 o 
  -6  10   3        0.27        2.34     11.69 o 
  -5  10   3        0.04       -3.70      9.48 o 
  -4  10   3      179.57      204.43     27.33 o 
  -3  10   3      878.28      991.96     39.86 o 
  -2  10   3       61.57       55.43     19.93 o 
  -1  10   3       42.72       36.34     10.41 o 
   0  10   3       15.27        9.31      7.20 o 
   1  10   3        6.91        6.28      5.81 o 
   2  10   3       14.72       15.48      8.47 o 
   3  10   3       27.31       36.64      7.62 o 
   4  10   3       60.90       90.21     14.52 o 
   5  10   3        1.51       -4.09      6.06 o 
   6  10   3      123.24       96.89     16.87 o 
   7  10   3       70.66      110.74     18.37 o 
   8  10   3        0.92        5.27      9.82 o 
   9  10   3        4.69      -12.66     12.66 o 
  -7  11   3      176.21      248.32     36.03 o 
  -6  11   3       61.49       52.26     20.97 o 
  -5  11   3        2.44       -2.92     11.43 o 
  -4  11   3       20.25       33.82     18.02 o 
  -3  11   3      130.90      147.44     47.23 o 
  -2  11   3        8.68       10.42      8.65 o 
  -1  11   3        0.13        9.38      7.91 o 
   0  11   3       12.34       18.36      8.56 o 
   1  11   3        0.02        0.93      7.80 o 
   2  11   3       19.37       24.94      7.77 o 
   3  11   3       78.94       88.70     14.62 o 
   4  11   3        0.00       -6.88      6.88 o 
   5  11   3       35.56       24.93     11.10 o 
   6  11   3       22.26       13.95     10.11 o 
   7  11   3        3.73       16.79     12.14 o 
   8  11   3        0.24        4.50      9.93 o 
  -6  12   3      104.96      136.76     23.45 o 
  -5  12   3        9.25       11.90     11.20 o 
  -4  12   3       54.67       81.87     16.62 o 
  -3  12   3       12.47       28.52     11.86 o 
  -2  12   3      266.36      269.57     22.73 o 
  -1  12   3        6.34        6.52      8.37 o 
   0  12   3        0.56       -7.48      7.48 o 
   1  12   3        6.87       11.78      8.40 o 
   2  12   3        0.68        2.47      9.74 o 
   3  12   3        1.50        3.77     11.23 o 
   4  12   3        1.64       -9.02      9.32 o 
   5  12   3       30.61       39.88     17.79 o 
   6  12   3       15.02       20.78     20.32 o 
   7  12   3       68.71       25.17     35.25 o 
  -5  13   3       11.41       47.96     16.59 o 
  -4  13   3        3.38       -3.78     19.22 o 
  -3  13   3        0.06       -9.65      9.65 o 
  -2  13   3       13.38        4.99     10.67 o 
  -1  13   3       49.80       59.48     19.05 o 
   0  13   3       14.70       10.36      9.88 o 
   1  13   3        1.21        7.40     12.85 o 
   2  13   3       12.70       34.60     15.91 o 
   3  13   3       75.64       79.79     22.79 o 
   4  13   3       14.40       16.36     16.10 o 
   5  13   3        0.52      -16.66     17.69 o 
  -2  14   3        4.46       -4.81     10.90 o 
  -1  14   3       38.82       44.55     14.30 o 
   0  14   3       29.82       21.55     15.71 o 
   1  14   3        0.20       -7.73     11.82 o 
   2  14   3        2.09        3.18     15.00 o 
   3  14   3       28.53       36.16     18.50 o 
   1 -13   4       60.54      121.40     35.12 o 
   2 -13   4       41.74       54.21     24.41 o 
   3 -13   4        1.60        4.41     18.11 o 
  -2 -12   4        3.84       14.98     18.76 o 
  -1 -12   4       29.71       63.49     17.42 o 
   0 -12   4       14.27       30.31     13.57 o 
   1 -12   4        6.49       -3.38     16.42 o 
   2 -12   4        3.46        0.58     16.04 o 
   3 -12   4        9.50        7.60     16.42 o 
   4 -12   4       33.51       23.18     18.18 o 
   5 -12   4        6.27       20.71     16.75 o 
   6 -12   4        2.58        3.12     16.16 o 
  -4 -11   4        0.05        0.45     20.06 o 
  -3 -11   4        2.85       -3.25     18.24 o 
  -2 -11   4        0.30       -0.78     23.66 o 
  -1 -11   4        0.78        2.09     10.09 o 
   0 -11   4        0.22       -5.34      9.84 o 
   1 -11   4        3.04       -5.11     12.27 o 
   2 -11   4       19.27       24.46     11.48 o 
   3 -11   4       14.28        6.56     15.13 o 
   4 -11   4      203.87      193.20     37.00 o 
   5 -11   4       30.52       45.31     20.90 o 
   6 -11   4       59.80       48.30     24.41 o 
   7 -11   4        1.00       -3.77     14.09 o 
  -5 -10   4        3.79       17.14     22.20 o 
  -4 -10   4        0.04       -3.18     18.50 o 
  -3 -10   4        3.89        4.87     15.58 o 
  -2 -10   4        0.11       -6.01      8.51 o 
  -1 -10   4       55.74       58.54     14.02 o 
   0 -10   4       25.98       31.27     12.60 o 
   1 -10   4       21.42       20.28     11.13 o 
   2 -10   4      508.27      420.74     27.28 o 
   3 -10   4      416.60      307.75     22.86 o 
   4 -10   4       17.02        8.89     13.44 o 
   5 -10   4        4.68       -1.49     12.79 o 
   6 -10   4        0.73       -0.52     13.83 o 
   7 -10   4        0.95        2.86     14.28 o 
   8 -10   4        2.87       -5.78     14.74 o 
   9 -10   4        1.50        3.51     15.13 o 
  -6  -9   4       17.96       -5.45     17.72 o 
  -5  -9   4       37.28       47.20     24.54 o 
  -4  -9   4       17.36       42.46     18.76 o 
  -3  -9   4       53.44       57.78     20.71 o 
  -2  -9   4       99.73       78.88     15.86 o 
  -1  -9   4       67.51       68.73     15.82 o 
   0  -9   4      117.18      141.26     41.78 o 
   1  -9   4        7.55       14.30      8.90 o 
   2  -9   4       41.80       59.27     15.22 o 
   3  -9   4        7.23       11.97      7.76 o 
   4  -9   4      140.52      132.10     15.64 o 
   5  -9   4        2.96       19.02     13.63 o 
   6  -9   4       46.52       66.54     21.94 o 
   7  -9   4        4.19       21.36     14.93 o 
   8  -9   4        0.41       -9.74     14.02 o 
   9  -9   4        0.07      -14.28     14.48 o 
  -7  -8   4        5.31        3.96     19.67 o 
  -6  -8   4       26.49        4.35     17.92 o 
  -5  -8   4        5.90       29.54     16.36 o 
  -4  -8   4       65.64       59.34     22.53 o 
  -3  -8   4       24.95       24.73     16.68 o 
  -2  -8   4      268.70      265.70     39.02 o 
  -1  -8   4       19.61       40.34     12.78 o 
   0  -8   4        0.02        0.17      3.87 o 
   1  -8   4      153.36      148.12     16.89 o 
   2  -8   4      202.52      183.84     17.01 o 
   3  -8   4        7.45        9.52      6.86 o 
   4  -8   4       30.43       31.64      9.15 o 
   5  -8   4       22.70       13.55      7.88 o 
   6  -8   4        2.59        8.44     10.71 o 
   7  -8   4        3.74       -0.26     11.95 o 
   8  -8   4        0.00        9.54     14.28 o 
   9  -8   4       26.61       44.08     20.97 o 
  10  -8   4       43.64       55.83     21.36 o 
  -8  -7   4        3.82       -3.64     11.04 o 
  -7  -7   4       39.50        6.10     12.66 o 
  -6  -7   4       10.20        1.62     14.09 o 
  -5  -7   4        2.71       -6.75     11.17 o 
  -4  -7   4       29.82       72.97     21.62 o 
  -3  -7   4      185.96      210.34     29.34 o 
  -2  -7   4     3053.82     3053.10     68.42 o 
  -1  -7   4      531.10      531.28     54.99 o 
   0  -7   4       11.91       13.00      4.92 o 
   1  -7   4       55.95       70.71      7.60 o 
   2  -7   4      361.24      372.88     14.11 o 
   3  -7   4      247.11      266.21     17.93 o 
   4  -7   4       40.32       42.03      9.69 o 
   5  -7   4        5.74       -0.40      5.45 o 
   6  -7   4       34.86       30.86      9.05 o 
   7  -7   4       73.93       76.52     13.67 o 
   8  -7   4       58.34       48.88     19.48 o 
   9  -7   4      130.46      108.09     27.27 o 
  10  -7   4        0.13       -1.10     14.15 o 
  11  -7   4        8.99       10.00     17.46 o 
  -8  -6   4        8.12        5.65     12.66 o 
  -7  -6   4       17.60       23.96     13.70 o 
  -6  -6   4      150.21      135.16     28.76 o 
  -5  -6   4       18.67       12.72     12.46 o 
  -4  -6   4      322.65      399.26     39.34 o 
  -3  -6   4      285.11      303.24     31.23 o 
  -2  -6   4       12.63       19.74     10.32 o 
  -1  -6   4       60.46       59.25     11.98 o 
   0  -6   4      118.25      140.76     13.69 o 
   1  -6   4      396.18      352.17     13.11 o 
   2  -6   4       70.20       83.62      7.03 o 
   3  -6   4      574.93      600.00     21.73 o 
   4  -6   4      348.57      374.18     32.82 o 
   5  -6   4       27.67       40.95      5.93 o 
   6  -6   4      696.29      707.00     29.18 o 
   7  -6   4       47.24       55.54     10.73 o 
   8  -6   4      209.27      217.16     18.27 o 
   9  -6   4       12.71       12.20     15.19 o 
  10  -6   4        0.14        9.80     14.74 o 
  11  -6   4        5.94       10.32     16.49 o 
  -9  -5   4        0.00       -1.62     10.97 o 
  -8  -5   4       18.03        8.37     15.00 o 
  -7  -5   4       15.47       20.58     14.93 o 
  -6  -5   4      339.03      357.38     38.24 o 
  -5  -5   4       54.86       63.82     18.37 o 
  -4  -5   4      196.89      199.95     25.51 o 
  -3  -5   4       14.54       10.58      9.48 o 
  -2  -5   4        6.48        0.58      7.14 o 
  -1  -5   4      257.91      233.95     17.27 o 
   0  -5   4        0.04        8.20      5.19 o 
   1  -5   4     1103.24     1157.13     21.76 o 
   2  -5   4       61.09       59.69      5.04 o 
   3  -5   4       33.37       28.50      4.12 o 
   4  -5   4       78.51      100.02      7.93 o 
   5  -5   4      483.19      493.78     18.85 o 
   6  -5   4      585.01      605.28     18.94 o 
   7  -5   4       58.21       63.00      8.32 o 
   8  -5   4      153.53      154.47     11.49 o 
   9  -5   4       16.63       17.52      5.84 o 
  10  -5   4        4.05        7.66     14.02 o 
  11  -5   4       60.53       44.08     20.84 o 
  12  -5   4        1.75       10.39     18.63 o 
  -9  -4   4        5.81        2.40     14.67 o 
  -8  -4   4        0.50        2.14     13.31 o 
  -7  -4   4        5.27       -2.27     11.30 o 
  -6  -4   4        8.59       28.76     13.50 o 
  -5  -4   4       17.01       16.23     10.97 o 
  -4  -4   4      168.86      149.31     20.06 o 
  -3  -4   4       61.62       78.49     16.42 o 
  -2  -4   4      188.47      184.18     20.64 o 
  -1  -4   4       20.05       21.49      7.74 o 
   0  -4   4     1760.89     1832.49     41.74 o 
   1  -4   4      124.25      119.45     11.77 o 
   2  -4   4     1463.27     1452.87     35.67 o 
   3  -4   4        7.85        4.37      3.00 o 
   4  -4   4     1057.49     1050.50     19.28 o 
   5  -4   4       96.50       95.85      7.07 o 
   6  -4   4       64.01       57.09      8.32 o 
   7  -4   4      201.83      211.29     11.91 o 
   8  -4   4       10.33       13.62      4.80 o 
   9  -4   4        1.89        0.33      5.34 o 
  10  -4   4       15.17        9.20     14.57 o 
  11  -4   4        2.36       12.66     11.49 o 
  -9  -3   4       32.85       22.07     15.19 o 
  -8  -3   4       81.09      107.51     25.71 o 
  -7  -3   4       22.00       16.04     12.27 o 
  -6  -3   4        2.30       -2.47      8.89 o 
  -5  -3   4        3.70        3.05      8.24 o 
  -4  -3   4      220.94      242.99     24.34 o 
  -3  -3   4      547.99      528.77     33.24 o 
  -2  -3   4      129.09      138.34     16.49 o 
  -1  -3   4      277.82      340.31     26.29 o 
   0  -3   4      478.88      486.76     20.13 o 
   1  -3   4      513.32      613.52     21.86 o 
   2  -3   4       99.92      138.77     10.62 o 
   3  -3   4       42.55       31.62      6.31 o 
   4  -3   4       82.04       88.66      5.71 o 
   5  -3   4       13.61        5.40      4.21 o 
   6  -3   4       44.24       31.19      6.67 o 
   7  -3   4       24.83       22.45      7.15 o 
   8  -3   4       23.59       24.28     12.01 o 
   9  -3   4       50.29       64.85     17.07 o 
  10  -3   4        0.84        1.04     11.30 o 
  11  -3   4        4.21       -9.54     11.43 o 
  12  -3   4        2.96       11.69     12.85 o 
 -10  -2   4       18.13        4.09     15.45 o 
  -9  -2   4       76.59       84.72     24.73 o 
  -8  -2   4       14.18       20.77     13.24 o 
  -7  -2   4       75.80      105.88     23.50 o 
  -6  -2   4       11.85       17.01     10.91 o 
  -5  -2   4      314.15      352.51     30.45 o 
  -4  -2   4        1.25       -4.09      4.09 o 
  -3  -2   4      116.90       93.55     13.11 o 
  -2  -2   4     4857.01     4828.91     98.74 o 
  -1  -2   4        0.77        0.71      3.64 o 
   0  -2   4     3764.61     3968.44     57.59 o 
   1  -2   4      708.26      699.86     17.45 o 
   2  -2   4       27.17       17.25      4.41 o 
   3  -2   4       88.06      103.17      8.91 o 
   4  -2   4      760.54      730.81     23.17 o 
   5  -2   4       11.30       22.36      5.85 o 
   6  -2   4      466.17      528.43     22.10 o 
   7  -2   4       35.37       36.74     11.88 o 
   8  -2   4      209.28      183.66     22.72 o 
   9  -2   4      330.80      270.91     29.08 o 
  10  -2   4       51.56       52.13     17.53 o 
  11  -2   4       48.15       44.86     15.13 o 
  12  -2   4       20.85       15.34      9.48 o 
 -10  -1   4       49.92       42.52     18.83 o 
  -9  -1   4        8.33       29.73     17.20 o 
  -8  -1   4      380.59      345.44     36.03 o 
  -7  -1   4       52.51       81.60     19.41 o 
  -6  -1   4        0.12        3.57      6.82 o 
  -5  -1   4      283.05      276.88     25.38 o 
  -4  -1   4      193.49      201.06     20.06 o 
  -3  -1   4     2658.74     3085.82     77.19 o 
  -2  -1   4      878.29      819.61     35.58 o 
  -1  -1   4       11.14       10.58      4.80 o 
   0  -1   4        5.75        4.38      3.51 o 
   1  -1   4      692.61      600.85     11.97 o 
   2  -1   4       29.30       31.57      3.14 o 
   3  -1   4     2181.62     1951.21     39.73 o 
   4  -1   4      100.60       90.47      8.17 o 
   5  -1   4       30.69       25.97      5.55 o 
   6  -1   4     5907.23     5845.29     78.06 o 
   7  -1   4       16.01        8.11      7.99 o 
   8  -1   4       69.83       95.17     20.38 o 
   9  -1   4       53.07       38.37     15.45 o 
  10  -1   4        0.01       -8.37      8.37 o 
  11  -1   4        4.42       -0.77      6.89 o 
  12  -1   4       12.55       19.35      9.87 o 
 -10   0   4        1.70       -1.31     19.54 o 
  -9   0   4      195.66      260.78     32.46 o 
  -8   0   4        8.06       10.39     10.97 o 
  -7   0   4       99.66      112.70     22.14 o 
  -6   0   4      215.26      209.76     23.24 o 
  -5   0   4       94.04      128.41     16.88 o 
  -4   0   4       21.33       25.25      8.63 o 
  -3   0   4      149.19      202.35     17.66 o 
  -2   0   4      299.53      312.56     14.55 o 
  -1   0   4        1.35        0.72      2.26 o 
   0   0   4     4462.51     4925.11     54.71 o 
   1   0   4      921.43      821.87     17.39 o 
   2   0   4       60.36       62.28      4.21 o 
   3   0   4     1658.31     1657.07     22.35 o 
   4   0   4     2716.79     2743.65     36.64 o 
   5   0   4      275.11      263.20     13.28 o 
   6   0   4    14092.21    14179.27    203.33 o 
   7   0   4      365.21      401.40     30.97 o 
   8   0   4        0.11       -5.45      7.47 o 
   9   0   4       23.77       26.10     13.89 o 
  11   0   4        0.03        6.84     10.42 o 
  12   0   4       11.23       36.47     10.33 o 
 -10   1   4      102.22       41.81     19.15 o 
  -9   1   4       28.91       32.59     10.89 o 
  -8   1   4       56.16       30.11     10.82 o 
  -7   1   4        4.54        4.54      5.59 o 
  -6   1   4      314.97      303.33     19.50 o 
  -5   1   4       69.74       62.86      9.96 o 
  -4   1   4      495.46      470.23     20.73 o 
  -3   1   4     1006.31      995.94     32.14 o 
  -2   1   4      604.96      611.80     19.74 o 
  -1   1   4     1474.28     1501.82     30.67 o 
   0   1   4     2854.47     2852.82     38.91 o 
   1   1   4     2265.27     2134.99     31.46 o 
   2   1   4      995.13     1076.99     21.69 o 
   3   1   4      303.62      265.55      8.34 o 
   4   1   4      202.39      204.49     12.44 o 
   5   1   4      367.00      378.67     12.30 o 
   6   1   4     1039.88     1061.24     46.48 o 
   7   1   4      150.91      160.16     20.77 o 
   8   1   4       71.91       78.03     18.96 o 
   9   1   4      127.55      105.88     22.79 o 
  10   1   4       19.42       15.64      7.92 o 
  11   1   4        2.27        1.90      6.91 o 
  12   1   4        5.09       -3.06      8.12 o 
 -10   2   4        2.68       -0.45     12.01 o 
  -9   2   4       62.04       37.85     16.81 o 
  -8   2   4      906.92      941.58     39.02 o 
  -7   2   4       59.19       52.80     10.42 o 
  -6   2   4      112.39       92.80     11.15 o 
  -5   2   4       80.08       85.05     10.12 o 
  -4   2   4       44.10       46.71      7.81 o 
  -3   2   4     1064.89     1143.48     41.65 o 
  -2   2   4       85.17       71.31      8.31 o 
  -1   2   4     1365.71     1373.63     52.68 o 
   0   2   4       61.13       58.41      5.76 o 
   1   2   4      214.19      240.28     10.58 o 
   2   2   4      197.39      219.20     10.43 o 
   3   2   4      320.73      376.60     18.02 o 
   4   2   4      436.88      385.74      9.29 o 
   5   2   4        7.03       14.24      4.84 o 
   6   2   4     2039.73     2205.58     69.66 o 
   7   2   4      300.23      310.38     27.92 o 
   8   2   4       13.31        0.58      8.31 o 
   9   2   4      174.37      210.73     24.54 o 
  10   2   4       54.18       73.81     13.80 o 
  11   2   4        1.13        5.61      6.86 o 
  12   2   4        0.46        1.85     12.40 o 
 -10   3   4        2.44       -8.63     10.78 o 
  -9   3   4       65.24       35.38     17.85 o 
  -8   3   4       14.17       16.62     12.92 o 
  -7   3   4       61.09       69.66     11.43 o 
  -6   3   4       12.83       19.06      6.47 o 
  -5   3   4      150.86      157.91     11.71 o 
  -4   3   4       42.88       56.56      8.13 o 
  -3   3   4        6.95        1.03      2.89 o 
  -2   3   4      382.32      406.57     15.63 o 
  -1   3   4      877.09      832.05     34.63 o 
   0   3   4     4928.21     4898.04     76.60 o 
   1   3   4      105.83      113.89      7.75 o 
   2   3   4     5463.24     5206.14     60.78 o 
   3   3   4      180.51      185.36     17.63 o 
   4   3   4       62.79       63.78      8.45 o 
   5   3   4        0.04        4.01      3.43 o 
   6   3   4       73.05       75.19     10.71 o 
   7   3   4       46.72       70.18     17.27 o 
   9   3   4       11.90       14.12     10.03 o 
  10   3   4        0.82       -4.12      9.25 o 
  11   3   4       15.94       16.80     14.77 o 
  12   3   4      116.79      109.88     19.16 o 
 -10   4   4       40.29       12.40     11.56 o 
  -9   4   4        7.23       16.62     15.65 o 
  -8   4   4       81.44       77.45     22.27 o 
  -7   4   4       36.51       46.09     16.55 o 
  -6   4   4        2.53       -5.91      5.91 o 
  -5   4   4        0.04       -3.02      4.51 o 
  -4   4   4       53.33       74.31      8.28 o 
  -3   4   4     1600.05     1820.78     33.38 o 
  -2   4   4      113.15      108.10      7.08 o 
  -1   4   4      351.44      349.13     12.21 o 
   0   4   4      422.66      405.56     13.57 o 
   1   4   4       20.33       19.49      4.38 o 
   2   4   4      162.02      141.90      9.58 o 
   3   4   4      248.54      197.76     11.92 o 
   4   4   4      196.22      204.24     13.26 o 
   5   4   4      285.05      267.35     15.94 o 
   6   4   4        4.00        1.81      3.86 o 
   7   4   4        2.42        7.99      7.92 o 
   8   4   4        7.49        7.51      5.26 o 
   9   4   4       22.64       17.40      7.52 o 
  10   4   4        5.70        7.90      7.78 o 
  11   4   4       16.00       30.45     10.51 o 
  12   4   4       52.04       -1.23     13.31 o 
 -10   5   4       28.12       -2.40     10.78 o 
  -9   5   4       23.28       47.91     20.38 o 
  -8   5   4       60.12       87.84     24.15 o 
  -7   5   4       38.12       42.26     17.14 o 
  -6   5   4       54.53       40.38     15.97 o 
  -5   5   4       22.77       31.42     12.14 o 
  -4   5   4       16.79       21.36      9.02 o 
  -3   5   4       22.57       27.81      6.07 o 
  -2   5   4      756.15      702.30     35.77 o 
  -1   5   4      577.01      637.63     18.44 o 
   0   5   4      323.20      326.47     12.48 o 
   1   5   4      349.49      314.98     13.53 o 
   2   5   4      100.91       75.84      6.22 o 
   3   5   4      232.18      228.09     28.99 o 
   4   5   4      266.65      238.98     22.56 o 
   5   5   4      266.62      272.22     17.09 o 
   6   5   4      529.39      531.81     20.87 o 
   7   5   4        3.94        5.00      4.29 o 
   8   5   4       13.21        6.88      6.13 o 
   9   5   4       78.18       79.46     14.24 o 
  10   5   4       91.11       67.28     14.64 o 
  11   5   4       43.01       59.60     21.68 o 
  12   5   4       32.72       -9.22      9.22 o 
  -9   6   4        3.32      -12.08     13.18 o 
  -8   6   4        1.25       17.85     13.89 o 
  -7   6   4        0.07        0.65     10.65 o 
  -6   6   4        7.67        2.14     10.13 o 
  -5   6   4      136.56      153.60     22.14 o 
  -4   6   4      127.54      122.70     17.53 o 
  -3   6   4      243.71      218.06     22.07 o 
  -2   6   4       22.36       16.68      7.01 o 
  -1   6   4       37.28       32.27      9.87 o 
   0   6   4       34.04       23.37      8.24 o 
   1   6   4       67.80       76.56     10.48 o 
   2   6   4      233.42      254.88     10.65 o 
   3   6   4       57.02       59.14      7.35 o 
   4   6   4        1.36        3.73      3.33 o 
   5   6   4       39.96       45.46      7.77 o 
   6   6   4       32.40       30.64      7.30 o 
   7   6   4        6.89       12.84      5.91 o 
   8   6   4      112.70      118.75     28.05 o 
   9   6   4       24.80       25.26     10.28 o 
  10   6   4        0.78       -5.32      9.22 o 
  11   6   4        0.07        4.61     11.49 o 
  -9   7   4        6.87       -6.36     14.35 o 
  -8   7   4      253.46      232.02     33.95 o 
  -7   7   4       10.86       22.59     15.39 o 
  -6   7   4      252.83      259.16     33.24 o 
  -5   7   4      475.91      470.80     39.15 o 
  -4   7   4      185.05      173.66     22.92 o 
  -3   7   4      118.78      124.84     17.92 o 
  -2   7   4       68.75       86.99     16.68 o 
  -1   7   4      203.70      203.78     20.51 o 
   0   7   4        0.08       -1.43      3.01 o 
   1   7   4      124.53      102.29      6.65 o 
   2   7   4      285.67      288.85     10.80 o 
   3   7   4       87.69       82.85      7.10 o 
   4   7   4        1.24       -0.48      2.85 o 
   5   7   4      219.13      273.81     15.26 o 
   6   7   4      198.79      233.50     15.07 o 
   7   7   4       67.93       73.67     10.71 o 
   8   7   4        8.48       10.45     10.37 o 
   9   7   4        0.27       18.18     12.98 o 
  10   7   4       37.78       67.84     22.20 o 
  11   7   4       35.47        6.49     10.32 o 
  -9   8   4       54.41        7.53     11.69 o 
  -8   8   4        2.02       12.98     15.65 o 
  -7   8   4        0.21       -9.09      9.09 o 
  -6   8   4      314.72      346.22     35.71 o 
  -5   8   4      132.44      115.56     24.09 o 
  -4   8   4        7.62        8.50     10.97 o 
  -3   8   4      144.31      128.28     23.24 o 
  -2   8   4        3.53        1.23      5.45 o 
  -1   8   4      675.65      674.84     39.08 o 
   0   8   4      560.43      545.78     18.45 o 
   1   8   4       32.68       36.47      6.13 o 
   2   8   4      777.93      773.01     21.20 o 
   3   8   4      247.33      244.24     12.52 o 
   4   8   4       35.78       35.48      6.69 o 
   5   8   4       23.19       20.83      8.13 o 
   6   8   4        8.48       14.91      8.08 o 
   7   8   4       16.85       11.23      8.22 o 
   8   8   4       44.12       45.57     13.37 o 
   9   8   4       39.83       50.18     20.00 o 
  10   8   4        0.15       11.88     14.22 o 
  -8   9   4      167.08      245.98     35.64 o 
  -7   9   4       45.91       27.85     16.75 o 
  -6   9   4       11.18       14.87     13.76 o 
  -5   9   4      249.45      219.49     29.21 o 
  -4   9   4       99.66      119.19     24.41 o 
  -3   9   4      171.86      196.06     26.16 o 
  -2   9   4      310.05      304.60     29.60 o 
  -1   9   4     1110.24     1133.30     54.86 o 
   0   9   4     1594.20     1597.87     48.53 o 
   1   9   4      776.25      729.79     21.40 o 
   2   9   4        4.04        1.98      5.39 o 
   3   9   4        3.11        2.26      4.45 o 
   4   9   4       31.35       30.69     11.23 o 
   5   9   4       19.85        9.27      7.56 o 
   6   9   4       75.44       84.63     15.03 o 
   7   9   4       19.24       29.63     10.05 o 
   8   9   4       31.68       44.80     14.77 o 
   9   9   4      151.45      148.80     31.81 o 
  10   9   4       20.78       19.35     20.38 o 
  -7  10   4       13.33       20.64     17.85 o 
  -6  10   4       22.10       39.47     18.89 o 
  -5  10   4        1.29       -9.02      9.54 o 
  -4  10   4       91.48      120.36     25.25 o 
  -3  10   4        4.91       -2.66     11.17 o 
  -2  10   4       21.68       19.54     11.69 o 
  -1  10   4      283.69      269.06     20.63 o 
   0  10   4        2.46       -2.75      6.86 o 
   1  10   4       34.47       45.05     11.07 o 
   2  10   4      135.01      143.39     12.37 o 
   3  10   4       69.05       75.17     14.44 o 
   4  10   4        4.66        3.15      6.48 o 
   5  10   4      119.59      144.91     23.92 o 
   6  10   4       56.08       64.11     13.35 o 
   7  10   4        6.88       11.27     11.49 o 
   8  10   4        3.79        2.24      9.52 o 
   9  10   4      109.29       98.48     28.43 o 
  -7  11   4        0.17       -2.27     15.45 o 
  -6  11   4       78.64       85.43     25.77 o 
  -5  11   4        6.43       12.53     14.61 o 
  -4  11   4       42.48       44.53     17.53 o 
  -3  11   4       31.48       45.81     24.57 o 
  -2  11   4       94.71       89.30     15.92 o 
  -1  11   4       30.61       25.05      9.73 o 
   0  11   4      376.03      384.62     33.86 o 
   1  11   4      449.23      411.52     25.29 o 
   2  11   4        0.17       -0.58     17.98 o 
   3  11   4       15.49       18.89      9.31 o 
   4  11   4       29.65       42.36     11.25 o 
   5  11   4       14.05       16.42     12.85 o 
   6  11   4       49.84       71.97     14.31 o 
   7  11   4       28.31       28.90     12.91 o 
   8  11   4        6.59       -8.17      8.17 o 
  -6  12   4       19.09       10.19     18.24 o 
  -5  12   4       14.18        2.21     12.92 o 
  -4  12   4       70.00       64.29     16.43 o 
  -3  12   4        2.62        0.82      9.52 o 
  -2  12   4       28.44       39.53     13.04 o 
  -1  12   4       47.17       46.61     24.38 o 
   0  12   4        1.87       -6.62      6.62 o 
   1  12   4        2.96       13.30      9.07 o 
   2  12   4        5.21       -8.44      8.44 o 
   3  12   4       64.91       50.83     18.50 o 
   4  12   4       15.60       23.62     10.59 o 
   5  12   4       30.51       39.80     22.98 o 
   6  12   4      173.39      153.11     22.29 o 
   7  12   4       14.73       -0.35      8.90 o 
  -4  13   4        9.28       29.49     13.71 o 
  -3  13   4       11.50       15.74     14.22 o 
  -2  13   4       16.15       27.39     12.07 o 
  -1  13   4        0.01        0.05      8.65 o 
   0  13   4        2.27       -3.46     10.87 o 
   1  13   4        3.48       -1.49     11.36 o 
   2  13   4      108.73       94.98     24.99 o 
   3  13   4        3.18      -11.62     11.62 o 
   4  13   4        4.67       -9.54     11.82 o 
   5  13   4        0.31        7.21     15.45 o 
   6  13   4        7.19       22.26     20.58 o 
  -2  14   4        2.73        3.75     11.91 o 
  -1  14   4       42.78       82.05     17.51 o 
   0  14   4       15.89       22.07     16.81 o 
   1  14   4        6.19        5.97     14.67 o 
   2  14   4        1.73        2.92     13.76 o 
   3  14   4        7.52       12.72     16.42 o 
  -1 -12   5      103.36      122.31     25.52 o 
   0 -12   5        2.19       -0.16     11.83 o 
   1 -12   5        5.16        0.33     11.68 o 
   2 -12   5       12.00       12.66     18.96 o 
   3 -12   5       22.18       52.91     24.47 o 
   4 -12   5        8.03        5.26     18.50 o 
   5 -12   5        3.22      -13.83     16.81 o 
  -3 -11   5        0.25      -11.75     19.41 o 
  -2 -11   5        9.47       25.00     14.25 o 
  -1 -11   5        3.98       34.52     23.31 o 
   0 -11   5       17.37        2.61     18.08 o 
   1 -11   5        0.04      -13.57     13.57 o 
   2 -11   5        0.01       -2.90      8.62 o 
   3 -11   5        0.29       -3.05     14.35 o 
   4 -11   5        5.56       12.14     17.14 o 
   5 -11   5        8.58       -2.21     14.61 o 
   7 -11   5       29.32        7.86     12.33 o 
  -4 -10   5        7.30        1.10     19.48 o 
  -3 -10   5        5.66        4.15     16.42 o 
  -2 -10   5       75.72      110.88     20.52 o 
  -1 -10   5       17.50       12.36     11.06 o 
   0 -10   5        3.37       13.46     10.20 o 
   1 -10   5       42.72       52.15     14.12 o 
   2 -10   5       64.63       57.29     14.34 o 
   3 -10   5       32.06       34.31     11.53 o 
   4 -10   5        0.01        6.10     12.59 o 
   5 -10   5       45.50        7.47     16.42 o 
   6 -10   5        2.73       -4.15     14.28 o 
   7 -10   5        2.23       -9.41     15.32 o 
   8 -10   5        5.58        8.37     16.55 o 
  -5  -9   5        6.31        2.66     15.58 o 
  -4  -9   5        0.12       27.20     19.87 o 
  -3  -9   5        0.06        1.49     15.45 o 
  -2  -9   5       16.15       20.13     16.10 o 
  -1  -9   5       10.88        4.94      9.74 o 
   0  -9   5       51.60       49.18     13.42 o 
   1  -9   5        2.09        7.18     11.85 o 
   2  -9   5        3.50       -5.56      7.07 o 
   3  -9   5      623.82      609.45     56.48 o 
   4  -9   5        4.43       -2.29      7.50 o 
   5  -9   5       46.88       52.42     12.27 o 
   6  -9   5        6.44        3.64     13.96 o 
   7  -9   5       17.86       15.97     15.45 o 
   8  -9   5        0.00       10.45     14.28 o 
   9  -9   5       10.13       12.72     15.52 o 
  -6  -8   5       26.39       31.42     21.68 o 
  -5  -8   5       66.75       93.03     27.53 o 
  -4  -8   5        7.24        7.47     16.29 o 
  -3  -8   5      205.74      274.35     35.06 o 
  -2  -8   5       76.84       83.88     23.83 o 
  -1  -8   5       38.44       33.65     11.85 o 
   0  -8   5      727.13      775.39     35.50 o 
   1  -8   5      449.43      511.69     29.34 o 
   2  -8   5        3.18       -5.65      7.58 o 
   3  -8   5      180.32      197.57     27.62 o 
   4  -8   5       11.71        7.41      6.87 o 
   5  -8   5      390.67      390.63     24.30 o 
   6  -8   5       11.16       21.00      9.15 o 
   7  -8   5       13.89       12.79     12.85 o 
   8  -8   5       25.21       30.19     17.92 o 
   9  -8   5        0.56       -7.21     14.48 o 
  10  -8   5       25.65        3.90     16.55 o 
  -7  -7   5       21.39       -6.10     10.06 o 
  -6  -7   5       91.10       98.87     26.81 o 
  -5  -7   5      103.28       68.23     23.96 o 
  -4  -7   5        6.97       22.92     16.81 o 
  -3  -7   5      174.12      161.00     31.49 o 
  -2  -7   5      606.55      606.48     45.70 o 
  -1  -7   5       11.31       32.77     13.89 o 
   0  -7   5     1159.97     1051.47     39.20 o 
   1  -7   5        9.67       16.83      8.02 o 
   2  -7   5      229.05      220.43     18.33 o 
   3  -7   5      445.20      444.25     32.43 o 
   4  -7   5      488.06      479.12     25.28 o 
   5  -7   5        0.02       -2.03      5.68 o 
   6  -7   5       38.50       41.15     10.80 o 
   7  -7   5       43.15       59.67     12.45 o 
   8  -7   5       18.13       12.53     15.78 o 
   9  -7   5        0.93       -3.77     13.96 o 
  10  -7   5        5.33       31.81     17.92 o 
  11  -7   5        1.29       15.06     17.92 o 
  -8  -6   5        5.77        8.76     12.79 o 
  -7  -6   5        0.13       -9.74     12.98 o 
  -6  -6   5       13.55       -1.17     11.95 o 
  -5  -6   5        0.10       -5.58      8.70 o 
  -4  -6   5      293.28      229.17     31.88 o 
  -3  -6   5      916.39      981.71     58.43 o 
  -2  -6   5      217.71      237.28     30.51 o 
  -1  -6   5        9.07       22.32      8.82 o 
   0  -6   5        3.39        6.62      6.70 o 
   1  -6   5      150.50      133.15     14.38 o 
   2  -6   5       30.48       39.25      9.49 o 
   3  -6   5        0.08        3.91      4.66 o 
   4  -6   5        1.37        2.66      4.85 o 
   5  -6   5       11.77        9.99      9.61 o 
   6  -6   5       80.78      105.00     13.51 o 
   7  -6   5       91.16       89.43     14.39 o 
   8  -6   5       70.97       77.59     14.31 o 
   9  -6   5       51.60       43.43     18.44 o 
  10  -6   5       33.08       31.49     18.63 o 
  11  -6   5        9.84       -0.91     15.52 o 
  -8  -5   5        2.16        6.49     13.44 o 
  -7  -5   5       29.50       44.66     18.83 o 
  -6  -5   5        5.09        5.45     10.78 o 
  -5  -5   5        1.82       -1.23      8.70 o 
  -4  -5   5       11.53        8.50     11.04 o 
  -3  -5   5       76.15       69.59     19.80 o 
  -2  -5   5      437.54      451.39     36.16 o 
  -1  -5   5       19.97       27.56      8.79 o 
   0  -5   5       42.13       45.42      9.93 o 
   1  -5   5      105.09       88.76     12.96 o 
   2  -5   5       70.92       71.14     10.99 o 
   3  -5   5        0.96       -1.68      3.67 o 
   4  -5   5       30.63       35.99      7.93 o 
   5  -5   5       17.25       14.93      6.09 o 
   6  -5   5        2.27        6.25      4.88 o 
   7  -5   5       78.64      100.19     14.49 o 
   8  -5   5       49.37       52.88     11.67 o 
   9  -5   5        7.68       10.53      8.78 o 
  10  -5   5       48.75       54.50     13.28 o 
  11  -5   5       13.90       11.23     16.23 o 
  12  -5   5        5.49       14.80     17.92 o 
  -9  -4   5        0.94        1.62     14.41 o 
  -8  -4   5      174.65      159.05     32.98 o 
  -7  -4   5       91.69      124.26     28.11 o 
  -6  -4   5       32.55        9.67     12.27 o 
  -5  -4   5      199.30      254.03     30.06 o 
  -4  -4   5       48.85       45.96     14.87 o 
  -3  -4   5       12.22       13.18      7.47 o 
  -2  -4   5        2.58       -4.67      4.67 o 
  -1  -4   5       18.97        6.82      7.86 o 
   0  -4   5        0.05        0.77      4.26 o 
   1  -4   5      428.43      366.25     19.51 o 
   2  -4   5      249.53      313.64     28.11 o 
   3  -4   5      360.30      363.77     18.79 o 
   4  -4   5      101.51      114.53     11.05 o 
   5  -4   5       70.79       73.45      5.87 o 
   6  -4   5      831.70      908.92     28.58 o 
   7  -4   5        0.26       -2.98      2.98 o 
   8  -4   5      158.33      146.11     10.94 o 
   9  -4   5      106.01       96.25     15.10 o 
  10  -4   5      141.03      149.61     17.92 o 
  11  -4   5        0.08        0.95     12.66 o 
  12  -4   5        0.55      -12.92     12.92 o 
  -9  -3   5       36.32       12.27     19.28 o 
  -8  -3   5       32.60       42.52     19.54 o 
  -7  -3   5       60.34       79.85     22.53 o 
  -6  -3   5      177.65      230.59     30.19 o 
  -5  -3   5       15.77       13.63     10.78 o 
  -4  -3   5        0.58       17.66      9.15 o 
  -3  -3   5        0.05       -1.04      4.80 o 
  -2  -3   5       72.22       80.37     16.62 o 
  -1  -3   5      141.82      143.41     16.36 o 
   0  -3   5       76.21       76.31     10.59 o 
   1  -3   5       12.65       27.87      8.73 o 
   2  -3   5      863.64      848.30     27.60 o 
   3  -3   5      761.07      800.11     34.02 o 
   4  -3   5       15.34       11.98      5.00 o 
   5  -3   5      264.59      318.73     11.37 o 
   6  -3   5      127.86      129.44     19.28 o 
   7  -3   5        1.78        5.56      5.97 o 
   8  -3   5       39.87       52.57     10.43 o 
   9  -3   5      234.35      234.48     21.13 o 
  10  -3   5       68.06       88.96     20.58 o 
  11  -3   5       51.43       40.43     15.45 o 
  12  -3   5      132.58      167.54     23.13 o 
  -9  -2   5       33.27       48.82     20.06 o 
  -8  -2   5      123.77      105.04     26.49 o 
  -7  -2   5      274.54      266.95     31.81 o 
  -6  -2   5        1.93        6.88      9.61 o 
  -5  -2   5        0.24       10.26      9.22 o 
  -4  -2   5       21.01       16.55      7.73 o 
  -3  -2   5        5.99       -3.64      3.64 o 
  -2  -2   5      156.95      145.16     16.55 o 
  -1  -2   5      491.01      508.19     29.93 o 
   0  -2   5     3784.17     4464.52     73.72 o 
   1  -2   5      147.02      158.70     13.99 o 
   2  -2   5      407.48      487.25     19.67 o 
   3  -2   5       46.91       46.72      8.44 o 
   4  -2   5       80.87       81.10      9.32 o 
   5  -2   5        4.77        5.50      3.77 o 
   6  -2   5      189.76      198.14     13.95 o 
   7  -2   5        1.70        2.52      4.13 o 
   8  -2   5      126.23      159.36     14.31 o 
   9  -2   5       94.73      105.42     14.66 o 
  10  -2   5        1.21        0.73      8.86 o 
  11  -2   5        0.02       -2.01     11.04 o 
  -9  -1   5        2.10       -9.93     14.22 o 
  -8  -1   5      126.73      169.05     30.45 o 
  -7  -1   5        4.41       -7.66      7.66 o 
  -6  -1   5      371.66      363.87     33.56 o 
  -5  -1   5       25.97       28.50     10.58 o 
  -4  -1   5       97.28      104.85     15.78 o 
  -3  -1   5       82.70       61.61     13.24 o 
  -2  -1   5       94.73      132.24     15.52 o 
   0  -1   5     1125.86     1325.53     27.54 o 
   1  -1   5     1241.72     1205.59     23.69 o 
   2  -1   5      490.79      469.81     10.71 o 
   3  -1   5      157.26      159.78      6.65 o 
   4  -1   5      429.86      411.15     17.33 o 
   5  -1   5      322.68      302.16     15.36 o 
   6  -1   5      193.21      188.12     13.22 o 
   7  -1   5       42.08       41.35      8.22 o 
   8  -1   5       44.70       47.20      9.08 o 
   9  -1   5     1032.05     1085.97     56.80 o 
  10  -1   5        2.83        3.51     11.23 o 
  11  -1   5        0.05       12.40     12.72 o 
  12  -1   5        4.82       10.67      8.45 o 
  13  -1   5       15.58       -8.70     15.06 o 
  -9   0   5        2.39       -1.70     19.64 o 
  -8   0   5        0.48       -2.35      7.58 o 
  -7   0   5      177.90      190.77     26.26 o 
  -6   0   5        7.90       19.28      7.41 o 
  -5   0   5       94.35       80.77     12.51 o 
  -4   0   5       17.10       19.06     15.94 o 
  -3   0   5        0.05       -1.84      3.07 o 
  -2   0   5     1672.98     1641.19     39.21 o 
  -1   0   5      539.36      495.85     18.30 o 
   0   0   5        0.00        0.75      2.30 o 
   1   0   5      142.84      139.58      8.37 o 
   2   0   5       31.24       27.11      3.79 o 
   3   0   5      942.66      968.88     17.61 o 
   4   0   5      776.40      770.53     16.67 o 
   5   0   5      167.29      168.05     11.62 o 
   6   0   5      173.95      165.25     11.70 o 
   7   0   5      515.10      494.71     26.94 o 
   8   0   5       16.83       23.37     10.84 o 
   9   0   5       24.74       24.02     13.83 o 
  10   0   5       11.64       20.25     12.59 o 
  11   0   5        7.19       -5.45     10.97 o 
  12   0   5        3.87       -3.44      7.04 o 
  13   0   5       16.02       17.16     10.54 o 
  -9   1   5        6.62        4.80     12.46 o 
  -8   1   5       15.81       26.15     11.36 o 
  -7   1   5       94.42       94.53     15.37 o 
  -6   1   5       79.04       74.01     11.96 o 
  -5   1   5      383.70      336.00     19.93 o 
  -4   1   5       15.73       13.64      5.58 o 
  -3   1   5        0.75       -2.88      2.88 o 
  -2   1   5       59.94       52.40      7.99 o 
  -1   1   5      232.77      260.41     13.19 o 
   0   1   5      492.16      549.28     17.77 o 
   1   1   5      484.23      447.36     15.15 o 
   2   1   5     1016.38     1006.64     22.44 o 
   3   1   5     1209.15     1157.35     19.55 o 
   4   1   5      100.20       98.72      6.03 o 
   5   1   5     2158.45     2099.57     30.03 o 
   6   1   5     7874.62     7929.70     88.88 o 
   7   1   5      385.29      373.02     17.56 o 
   8   1   5       20.94        0.78      9.28 o 
   9   1   5      520.67      529.94     41.22 o 
  10   1   5        2.83       19.15     14.41 o 
  11   1   5       82.68       61.90     13.36 o 
  12   1   5        2.65        3.38      7.96 o 
  13   1   5        4.77        7.01     22.23 o 
  -9   2   5      120.54      166.65     34.54 o 
  -8   2   5      704.09      782.99     56.93 o 
  -7   2   5       11.49       14.30      7.66 o 
  -6   2   5       91.50      102.63     13.09 o 
  -5   2   5       81.91       94.94     10.87 o 
  -4   2   5      133.40      137.80     11.78 o 
  -3   2   5       50.61       51.84     10.45 o 
  -2   2   5     1963.84     2100.93     40.38 o 
  -1   2   5      324.97      400.94     16.32 o 
   0   2   5       79.17       63.43      6.87 o 
   1   2   5      563.91      525.58     38.50 o 
   2   2   5        4.34        1.33      3.67 o 
   3   2   5      150.29      125.04     14.57 o 
   4   2   5      407.92      419.84     10.76 o 
   5   2   5       54.65       49.74      4.67 o 
   6   2   5      839.49      845.41     25.79 o 
   7   2   5       99.37      107.12     20.64 o 
   8   2   5       30.75       42.20     14.61 o 
   9   2   5      261.49      279.80     31.62 o 
  10   2   5        0.00       -7.60      9.22 o 
  11   2   5        0.01       -1.31      9.02 o 
  12   2   5       22.71       20.35     12.01 o 
  -9   3   5       37.07       21.94     15.97 o 
  -8   3   5       34.20       78.36     23.83 o 
  -7   3   5      116.37      153.92     29.02 o 
  -6   3   5       49.43       51.36     10.16 o 
  -5   3   5        8.90        0.25     11.69 o 
  -4   3   5       58.41       49.16      8.37 o 
  -3   3   5      204.44      185.84     12.22 o 
  -2   3   5        1.55        1.48      3.13 o 
  -1   3   5        0.13       -1.07      6.46 o 
   0   3   5     1668.35     1766.21     36.03 o 
   1   3   5      745.05      716.61     20.54 o 
   2   3   5     1877.17     1975.97     36.12 o 
   3   3   5     1875.43     1977.83     37.57 o 
   4   3   5       23.60       20.17      5.47 o 
   5   3   5       34.76       40.53      7.44 o 
   6   3   5      253.48      300.04     17.66 o 
   7   3   5       76.39       73.85     11.31 o 
   8   3   5      373.30      371.86     34.08 o 
   9   3   5        4.91        5.97      9.74 o 
  10   3   5        0.12       -4.74      4.74 o 
  11   3   5       31.35       39.92     10.89 o 
  12   3   5       28.65       31.17     11.34 o 
  -9   4   5       17.52       -3.25     11.88 o 
  -8   4   5      439.52      474.43     45.83 o 
  -7   4   5       90.75      134.12     27.46 o 
  -6   4   5        9.03        1.43      9.67 o 
  -5   4   5      391.38      378.38     19.12 o 
  -4   4   5        6.43        2.32      3.96 o 
  -3   4   5       18.57        8.65      4.05 o 
  -2   4   5      309.13      282.40     13.34 o 
  -1   4   5      136.63      129.13      8.73 o 
   0   4   5      593.44      632.85     19.46 o 
   1   4   5     2556.12     2644.37     42.37 o 
   2   4   5     1076.91     1107.97     27.53 o 
   3   4   5      707.69      649.00     22.05 o 
   4   4   5      415.38      367.97     24.67 o 
   5   4   5       31.27       32.24      8.15 o 
   6   4   5      351.67      360.90     27.72 o 
   7   4   5       24.28       32.40      7.94 o 
   8   4   5        1.66        0.39      6.88 o 
   9   4   5       30.56       26.36      8.26 o 
  10   4   5        7.64        5.96     10.74 o 
  11   4   5       16.34       13.15      8.83 o 
  12   4   5       11.06       -5.06      8.08 o 
  -9   5   5        0.63       -3.96     13.24 o 
  -8   5   5        0.23       -8.24     10.06 o 
  -7   5   5       49.07       62.39     21.75 o 
  -6   5   5        2.69       -8.11      8.11 o 
  -5   5   5       23.06       16.81     11.10 o 
  -4   5   5       11.44       28.18     11.36 o 
  -3   5   5       60.13       48.96     10.45 o 
  -2   5   5      399.31      394.00     28.24 o 
  -1   5   5       66.73       74.56      6.72 o 
   0   5   5     2527.81     2768.14     64.63 o 
   1   5   5      369.06      334.44     14.55 o 
   2   5   5      525.72      471.31     18.36 o 
   3   5   5        0.05        0.89      2.55 o 
   4   5   5     1291.98     1354.26     35.55 o 
   5   5   5      665.18      686.02     26.50 o 
   6   5   5       43.22       52.08     10.03 o 
   7   5   5       75.35       82.61     13.38 o 
   8   5   5      108.07       98.58     12.12 o 
   9   5   5        3.13       -5.16      5.16 o 
  10   5   5       17.95       18.57      9.48 o 
  11   5   5       37.42       44.67     12.62 o 
  12   5   5        7.73        2.76      7.16 o 
  -9   6   5        0.25        0.39     13.11 o 
  -8   6   5        3.29       -2.79     13.05 o 
  -7   6   5        3.51        4.48     11.17 o 
  -6   6   5        5.87        0.65     10.06 o 
  -5   6   5        0.01        6.56      9.87 o 
  -4   6   5      102.28      102.90     20.97 o 
  -3   6   5       71.93       61.67     14.93 o 
  -2   6   5       48.60       57.97     14.09 o 
  -1   6   5      178.58      191.29     25.68 o 
   0   6   5       85.46       85.65      7.08 o 
   1   6   5        0.31       -1.11      2.80 o 
   2   6   5      207.23      205.40     12.80 o 
   3   6   5       65.95       58.88      6.40 o 
   4   6   5        3.56        6.62      3.83 o 
   5   6   5     1311.83     1382.06     39.72 o 
   6   6   5       40.72       48.17     14.93 o 
   7   6   5        2.70        1.92      4.43 o 
   8   6   5       39.49       31.27      8.09 o 
   9   6   5       89.74      100.59     16.84 o 
  10   6   5        0.28       11.58      9.12 o 
  11   6   5        5.99        6.14      8.46 o 
  -9   7   5        0.11        2.14     12.33 o 
  -8   7   5        0.34        9.54     14.35 o 
  -7   7   5        7.77       16.36     13.57 o 
  -6   7   5       53.13       46.87     18.89 o 
  -5   7   5       43.52       44.02     16.42 o 
  -4   7   5      275.39      255.00     29.21 o 
  -3   7   5      373.75      437.88     35.51 o 
  -2   7   5       16.78       25.38      9.28 o 
  -1   7   5       10.19       13.63      8.11 o 
   0   7   5       69.93       75.24     15.71 o 
   1   7   5        3.60        5.45      3.64 o 
   2   7   5      115.46      122.44      9.29 o 
   3   7   5      150.84      146.23     10.68 o 
   4   7   5       11.24       12.11      4.71 o 
   5   7   5       93.83       85.50     10.56 o 
   6   7   5      123.52      141.29     15.40 o 
   7   7   5        3.71        8.29      5.59 o 
   8   7   5       77.92       92.75     12.70 o 
   9   7   5        1.44        2.02      8.70 o 
  10   7   5        3.02       -6.62     11.78 o 
  11   7   5        2.16        2.53     12.14 o 
  -8   8   5        0.85        7.47     15.78 o 
  -7   8   5        8.56       13.50     14.93 o 
  -6   8   5      131.22      134.19     28.95 o 
  -5   8   5        2.33        0.39     10.26 o 
  -4   8   5      434.69      416.00     37.78 o 
  -3   8   5       17.49       18.18     11.36 o 
  -2   8   5       78.47       48.62     14.54 o 
  -1   8   5       81.56       48.37     14.54 o 
   0   8   5      155.56      160.00     24.28 o 
   1   8   5      788.14      729.29     16.78 o 
   2   8   5     1153.95     1096.56     22.30 o 
   3   8   5      154.57      159.59     14.07 o 
   4   8   5       35.31       35.02      7.31 o 
   5   8   5        5.39       -0.19      4.51 o 
   6   8   5       40.25       28.13      7.34 o 
   7   8   5      140.28      151.09     15.47 o 
   8   8   5        7.16       12.12      6.59 o 
   9   8   5        9.40       20.51     10.25 o 
  10   8   5       15.41       10.13     14.28 o 
  11   8   5       45.60       46.87     21.03 o 
  -8   9   5        5.92       -0.32     13.24 o 
  -7   9   5       11.22        3.25     13.05 o 
  -6   9   5       22.22       35.97     17.40 o 
  -5   9   5       92.32       99.00     23.50 o 
  -4   9   5       37.24       38.82     17.79 o 
  -3   9   5        0.10        8.24     10.84 o 
  -2   9   5       40.25       41.87     15.78 o 
  -1   9   5        0.01        5.52      8.70 o 
   0   9   5        8.29        7.53     10.19 o 
   1   9   5       67.35       53.70      7.85 o 
   2   9   5     1241.46     1166.56     32.19 o 
   3   9   5        6.16       -1.40      6.91 o 
   4   9   5      186.99      222.13     14.31 o 
   5   9   5       18.01       16.71      6.65 o 
   6   9   5       70.40       84.23     21.94 o 
   7   9   5       21.61       31.35     10.32 o 
   8   9   5        0.66        8.31      8.59 o 
   9   9   5       26.08       40.10     12.72 o 
  10   9   5       15.97       -3.25     14.35 o 
  -7  10   5        5.45        0.78     14.41 o 
  -6  10   5       58.95       65.63     22.14 o 
  -5  10   5        0.02        1.23     12.85 o 
  -4  10   5       11.25       14.61     13.31 o 
  -3  10   5       11.59       31.55     16.16 o 
  -2  10   5        9.72       14.48     12.66 o 
  -1  10   5      133.93      103.94     21.94 o 
   0  10   5     1063.06      984.08     37.19 o 
   1  10   5        2.69        2.00      7.16 o 
   2  10   5       57.40       71.18      9.47 o 
   3  10   5      483.42      442.44     24.16 o 
   4  10   5       13.04       31.75      9.57 o 
   5  10   5      115.39      142.04     16.82 o 
   6  10   5       38.17       46.43     11.86 o 
   7  10   5       38.47       39.45     12.22 o 
   8  10   5        5.83       -9.20     12.85 o 
   9  10   5       12.76       14.80     10.73 o 
  -6  11   5       74.73       99.85     28.56 o 
  -5  11   5        5.64      -10.84     11.36 o 
  -4  11   5        1.65       14.02     13.76 o 
  -3  11   5        9.00       -7.01     10.26 o 
  -2  11   5       36.22       13.31     14.54 o 
  -1  11   5        3.98       -7.57     12.20 o 
   0  11   5      116.27      114.74     17.08 o 
   1  11   5      247.00      249.71     20.41 o 
   2  11   5        0.60       13.70     11.30 o 
   3  11   5        0.16        1.17      9.93 o 
   4  11   5       20.94       17.55      8.36 o 
   5  11   5       49.23       48.39     12.26 o 
   6  11   5        2.22       11.07     12.20 o 
   7  11   5        3.37        0.23      8.67 o 
   8  11   5        0.13       -9.11      9.11 o 
  -5  12   5      142.14      162.88     33.17 o 
  -4  12   5        2.48       23.76     15.84 o 
  -3  12   5       12.82        3.31     22.69 o 
  -2  12   5       32.15       34.70     12.09 o 
  -1  12   5       50.19       70.29     14.83 o 
   0  12   5        0.56       -2.67      7.14 o 
   1  12   5       32.88       43.63     17.20 o 
   2  12   5       80.80       65.11     19.41 o 
   3  12   5        8.57       26.68     15.39 o 
   4  12   5       49.67       43.95     18.57 o 
   5  12   5       33.56       35.80     11.52 o 
   6  12   5        6.17        6.03      9.21 o 
   7  12   5        4.42        4.21     10.00 o 
  -4  13   5       89.41       87.57     35.45 o 
  -3  13   5       20.59       34.66     13.87 o 
  -2  13   5       44.00       62.65     15.36 o 
  -1  13   5       14.54        8.49     11.29 o 
   0  13   5       11.44       -2.86     11.10 o 
   1  13   5      161.52      198.00     33.95 o 
   2  13   5       49.21       41.74     17.79 o 
   3  13   5        0.94        0.32     12.53 o 
   4  13   5        0.19        8.24     14.09 o 
   5  13   5        0.08        0.84     11.69 o 
   6  13   5        2.98       -2.99      9.67 o 
  -1  14   5        1.09       -5.26     14.48 o 
   0  14   5        0.04        0.06     15.13 o 
   1  14   5        1.64       -9.22     15.65 o 
   2  14   5       17.08       32.39     17.79 o 
   3  14   5        1.48       -6.69     13.44 o 
   1 -12   6        4.79        0.01     13.63 o 
   2 -12   6       21.06       11.82     20.19 o 
   3 -12   6       26.65       37.98     24.28 o 
   4 -12   6       21.54       24.09     23.89 o 
  -2 -11   6        4.17       -5.19     23.44 o 
  -1 -11   6        4.36       -1.84     12.67 o 
   0 -11   6        3.00       14.55     12.31 o 
   1 -11   6       20.33       38.69     16.62 o 
   2 -11   6       31.34       44.46     25.55 o 
   3 -11   6       20.90       52.12     47.26 o 
   4 -11   6        0.19        3.51     17.07 o 
   5 -11   6        8.26       20.38     19.54 o 
   6 -11   6        0.19        0.00     13.70 o 
  -3 -10   6       20.31       35.45     23.44 o 
  -2 -10   6        5.63       14.87     18.24 o 
  -1 -10   6        0.39       12.54     11.64 o 
   0 -10   6        0.17        3.70     10.17 o 
   1 -10   6        2.58        1.75      9.91 o 
   2 -10   6        2.40       -2.26      9.81 o 
   3 -10   6        1.24       -6.90      8.19 o 
   4 -10   6       34.11       33.12     12.41 o 
   5 -10   6        0.20        5.71     14.93 o 
   6 -10   6      260.56      276.23     39.34 o 
   7 -10   6       22.97       67.65     23.63 o 
   8 -10   6        6.05       10.00     14.09 o 
  -5  -9   6        0.00      -10.91     18.76 o 
  -4  -9   6       15.31       40.57     24.54 o 
  -3  -9   6       74.30       51.22     25.32 o 
  -2  -9   6        0.01       -1.23     15.00 o 
  -1  -9   6        0.47       11.71     11.09 o 
   0  -9   6      130.25      155.04     21.34 o 
   1  -9   6        2.56       13.31     13.37 o 
   2  -9   6       33.75       30.41     11.59 o 
   3  -9   6       45.36       60.98     14.68 o 
   4  -9   6        9.39        1.41     15.19 o 
   5  -9   6      111.15      138.05     35.22 o 
   6  -9   6      307.10      217.61     34.02 o 
   7  -9   6        5.06       -3.05     13.63 o 
   8  -9   6       53.34       64.85     24.93 o 
   9  -9   6        8.74       17.40     16.94 o 
  -5  -8   6       69.97       65.50     28.11 o 
  -4  -8   6        3.54        9.35     17.46 o 
  -3  -8   6        9.99       26.03     17.40 o 
  -2  -8   6      110.79      107.44     28.11 o 
  -1  -8   6        0.01        3.80      9.58 o 
   0  -8   6       21.77       31.81     12.69 o 
   1  -8   6      509.09      470.98     34.54 o 
   2  -8   6      234.06      242.64     21.38 o 
   3  -8   6      284.03      286.22     22.65 o 
   4  -8   6      160.00      145.67     38.11 o 
   5  -8   6      351.09      349.73     24.61 o 
   6  -8   6        1.16       -7.30      7.30 o 
   7  -8   6       44.56       43.55     13.06 o 
   8  -8   6       16.58       -6.43     12.01 o 
   9  -8   6       10.67        3.83     13.18 o 
  10  -8   6        0.19      -13.76     14.02 o 
  -6  -7   6        1.71        0.52     13.37 o 
  -5  -7   6        9.92        3.25     14.48 o 
  -4  -7   6       15.35       26.23     17.33 o 
  -3  -7   6       18.99       62.45     22.07 o 
  -2  -7   6      177.32      172.23     32.33 o 
  -1  -7   6       86.29      119.26     18.25 o 
   0  -7   6      568.76      599.10     32.87 o 
   1  -7   6       60.47       67.73     13.82 o 
   2  -7   6        1.59       -2.01      7.00 o 
   3  -7   6      142.30      152.08     19.28 o 
   4  -7   6      117.90      122.18     28.37 o 
   5  -7   6        0.75       -3.17     11.75 o 
   6  -7   6        0.86        0.41      6.65 o 
   7  -7   6       23.40       30.55      9.95 o 
   8  -7   6        0.16      -11.82     11.82 o 
   9  -7   6       30.25       34.67     20.45 o 
  10  -7   6        8.86       24.54     18.96 o 
  11  -7   6        3.70       -6.17     18.44 o 
  -7  -6   6        6.90        1.36     12.53 o 
  -6  -6   6        2.14        3.05     14.22 o 
  -5  -6   6       98.23       84.14     24.47 o 
  -4  -6   6       13.91       12.66     12.40 o 
  -3  -6   6       12.31       -4.54     11.10 o 
  -2  -6   6      529.50      511.76     44.02 o 
  -1  -6   6       10.72       20.58     14.41 o 
   0  -6   6       56.29       93.09     15.86 o 
   1  -6   6      477.10      515.96     36.00 o 
   2  -6   6      129.87      158.21     15.45 o 
   3  -6   6       97.12      136.41     14.92 o 
   4  -6   6       14.22       29.20      9.00 o 
   5  -6   6       23.93       23.99      8.06 o 
   6  -6   6      308.33      337.53     26.97 o 
   7  -6   6      218.86      213.14     34.60 o 
   8  -6   6        1.25        5.43      7.97 o 
   9  -6   6        2.08       13.16      9.01 o 
  10  -6   6        2.09       -1.75     13.96 o 
  11  -6   6       10.20       -1.95     16.29 o 
  -7  -5   6        0.08        5.06     14.02 o 
  -6  -5   6       14.38        2.34     10.52 o 
  -5  -5   6       17.93        0.78     11.49 o 
  -4  -5   6        0.93        1.36     10.06 o 
  -3  -5   6       30.98       24.54     13.50 o 
  -2  -5   6        1.79        3.64      9.67 o 
  -1  -5   6      220.87      227.74     26.42 o 
   0  -5   6      134.70      140.36     18.47 o 
   1  -5   6        4.11        4.86      9.51 o 
   2  -5   6      230.99      263.64     18.27 o 
   3  -5   6       87.80       95.65     13.38 o 
   4  -5   6       26.25       38.04      8.50 o 
   5  -5   6        0.15        4.67      5.00 o 
   6  -5   6        1.17        1.13      6.02 o 
   7  -5   6       62.85       71.12     19.22 o 
   8  -5   6        1.99       13.33      7.17 o 
   9  -5   6       55.31       61.77     13.91 o 
  10  -5   6        4.87       16.87      9.75 o 
  11  -5   6      142.46      170.35     33.76 o 
  12  -5   6       43.03       52.65     21.88 o 
  -8  -4   6        5.45       -6.04     12.98 o 
  -7  -4   6        3.53       29.93     17.79 o 
  -6  -4   6      112.87       89.85     23.83 o 
  -5  -4   6      669.29      572.66     46.35 o 
  -4  -4   6        0.34       19.02     10.58 o 
  -3  -4   6       86.94      141.65     21.75 o 
  -2  -4   6      143.46      135.94     20.84 o 
  -1  -4   6       23.88       29.93     12.92 o 
   0  -4   6       66.02       61.77     11.52 o 
   1  -4   6       11.00       17.15      6.19 o 
   2  -4   6        0.41        3.84      4.06 o 
   3  -4   6       43.85       52.73      9.58 o 
   4  -4   6      524.69      557.05     24.76 o 
   5  -4   6      133.29      141.71     13.41 o 
   6  -4   6       14.16        7.56      6.07 o 
   7  -4   6        6.80       26.47      7.66 o 
   8  -4   6       14.48       21.20      8.55 o 
   9  -4   6      134.68      186.07     28.99 o 
  10  -4   6        2.40       -7.42     12.43 o 
  11  -4   6      179.89      199.20     20.83 o 
  12  -4   6       10.62       31.55     19.80 o 
  -8  -3   6        7.18       -0.52     14.35 o 
  -7  -3   6       30.29       36.87     16.16 o 
  -6  -3   6       16.63       27.33     15.19 o 
  -5  -3   6       31.40       12.08     10.32 o 
  -4  -3   6      260.22      244.62     28.18 o 
  -3  -3   6       41.59       66.41     16.68 o 
  -2  -3   6      201.13      198.39     22.59 o 
  -1  -3   6       54.11       49.01     12.85 o 
   0  -3   6      410.90      438.86     30.51 o 
   1  -3   6      554.11      534.67     14.48 o 
   2  -3   6      244.27      223.08     15.17 o 
   3  -3   6     1827.47     1883.60     44.30 o 
   4  -3   6       13.72       10.88      4.66 o 
   5  -3   6        0.87       -1.81      1.81 o 
   6  -3   6       11.07        7.50      3.07 o 
   7  -3   6      185.76      200.03     15.77 o 
   8  -3   6        0.00       -4.76      4.76 o 
   9  -3   6       10.97       12.89      8.44 o 
  10  -3   6       46.38       56.28     12.78 o 
  11  -3   6       10.61        0.62     19.44 o 
  12  -3   6        1.36       12.53     15.19 o 
  -8  -2   6       19.50      -10.65     11.10 o 
  -7  -2   6       45.95       45.44     17.33 o 
  -6  -2   6       87.54      107.44     25.19 o 
  -5  -2   6      438.53      445.35     37.52 o 
  -4  -2   6       14.94       24.47     11.23 o 
  -3  -2   6       19.61       20.97      9.93 o 
  -2  -2   6      109.06       96.73     14.15 o 
  -1  -2   6       61.39       52.98      8.22 o 
   0  -2   6      315.98      357.10     24.22 o 
   1  -2   6      181.79      165.63      8.32 o 
   2  -2   6       53.84       49.24      4.37 o 
   3  -2   6       83.11       92.53      9.60 o 
   4  -2   6        1.54        0.50      3.57 o 
   5  -2   6       39.65       34.23      7.47 o 
   6  -2   6      167.36      154.88     12.92 o 
   7  -2   6       66.96       74.59     11.35 o 
   8  -2   6       61.29       61.46     11.02 o 
   9  -2   6       36.73       44.88      9.98 o 
  10  -2   6        5.63       -0.52      6.63 o 
  11  -2   6       14.10       25.71     13.63 o 
  12  -2   6        5.66        5.19     14.74 o 
  -9  -1   6        0.01       -0.97     10.40 o 
  -8  -1   6        2.37       -6.38      7.55 o 
  -7  -1   6       42.93       52.44     12.67 o 
  -6  -1   6      552.24      591.83     31.26 o 
  -5  -1   6        4.32       16.16     11.49 o 
  -4  -1   6        0.80        7.10      4.70 o 
  -3  -1   6      386.45      390.53     20.75 o 
  -2  -1   6       31.02       18.41      5.67 o 
  -1  -1   6       28.83       31.47      6.39 o 
   0  -1   6      108.07      134.01      9.95 o 
   1  -1   6     4698.98     4791.95    100.20 o 
   2  -1   6      102.85      114.78      7.51 o 
   3  -1   6      397.44      413.22     11.14 o 
   4  -1   6       44.52       44.59      5.07 o 
   5  -1   6      126.17      107.89     10.00 o 
   6  -1   6       66.10       61.70      9.20 o 
   7  -1   6        2.04        6.80      6.01 o 
   8  -1   6      238.90      222.23     16.20 o 
   9  -1   6      209.47      217.94     20.22 o 
  10  -1   6        5.90        7.26     10.45 o 
  11  -1   6        0.32       -6.82     10.97 o 
  12  -1   6        6.68       31.75     16.94 o 
  13  -1   6        0.41       11.36      9.70 o 
  -9   0   6        1.53       -9.27      9.57 o 
  -8   0   6       35.66       41.60     12.18 o 
  -7   0   6       50.33       38.91     11.24 o 
  -6   0   6        1.76       -6.01      6.01 o 
  -5   0   6      343.69      290.47     20.25 o 
  -4   0   6      145.80      158.75     20.00 o 
  -3   0   6       21.84       19.79      6.85 o 
  -2   0   6       33.76       39.54      7.36 o 
  -1   0   6       36.23       44.61      7.60 o 
   0   0   6     1456.49     1612.54     59.27 o 
   1   0   6       88.52       96.39      9.66 o 
   2   0   6       18.68       10.24      4.38 o 
   3   0   6      301.45      242.99     16.86 o 
   4   0   6      370.94      385.97     12.33 o 
   5   0   6       69.60       72.03      7.12 o 
   6   0   6       48.54       44.08      7.70 o 
   7   0   6      468.64      393.57     19.04 o 
   8   0   6      212.66      212.51     15.22 o 
   9   0   6     2589.61     2675.46     92.38 o 
  10   0   6      278.48      275.52     32.78 o 
  11   0   6       68.85       89.00     23.83 o 
  12   0   6       13.96        9.87     15.65 o 
  13   0   6        0.27       -7.42      7.42 o 
  -9   1   6       33.89       55.44     22.59 o 
  -8   1   6      103.98      117.03     18.73 o 
  -7   1   6        1.28       -2.08      7.56 o 
  -6   1   6     1149.19     1153.95     54.31 o 
  -5   1   6      947.57      994.04     53.43 o 
  -4   1   6      201.98      183.22     14.71 o 
  -3   1   6      199.65      162.18     25.32 o 
  -2   1   6       10.00       15.66      4.90 o 
  -1   1   6      358.73      332.79     21.88 o 
   0   1   6        0.42        4.19      4.18 o 
   1   1   6       91.76       86.28      8.38 o 
   2   1   6      163.93      175.63     10.61 o 
   3   1   6      539.99      574.96     21.59 o 
   4   1   6      464.07      469.73     13.52 o 
   5   1   6      277.47      290.17     11.11 o 
   6   1   6      387.38      381.24     13.54 o 
   7   1   6       90.21       91.85      9.72 o 
   8   1   6       35.35       44.49      9.80 o 
   9   1   6      793.53      724.96     48.24 o 
  10   1   6      269.61      242.47     31.16 o 
  11   1   6        0.58       19.09     15.06 o 
  12   1   6       52.82       46.68     16.75 o 
  13   1   6        3.12       -0.85     10.48 o 
  -9   2   6       17.42       22.40     17.98 o 
  -8   2   6       67.06       40.96     18.70 o 
  -7   2   6       22.67       23.99      9.97 o 
  -6   2   6      741.56      781.93     39.76 o 
  -5   2   6        6.19        3.01     13.11 o 
  -4   2   6        0.15        2.32     12.56 o 
  -3   2   6       67.35       65.16      9.76 o 
  -2   2   6        5.61        9.52      3.97 o 
  -1   2   6      177.60      158.57     19.41 o 
   0   2   6      782.62      798.13     23.66 o 
   1   2   6     1366.44     1384.76     46.19 o 
   2   2   6       39.46       57.06      8.22 o 
   3   2   6      169.54      182.52     12.05 o 
   4   2   6      706.77      706.35     28.79 o 
   5   2   6       84.13       83.98      5.96 o 
   6   2   6      143.07      141.94     10.04 o 
   7   2   6        2.77       -0.71      2.98 o 
   8   2   6       16.98        6.75      9.74 o 
   9   2   6        1.50       12.66     11.75 o 
  10   2   6       23.11       16.16     14.35 o 
  11   2   6       21.42       37.46     17.85 o 
  12   2   6       31.48       29.91     10.13 o 
  13   2   6       14.18       -5.19     10.71 o 
  -9   3   6        0.15      -13.83     13.83 o 
  -8   3   6      117.23       86.99     25.45 o 
  -7   3   6        1.94        5.19     11.23 o 
  -6   3   6       27.09       27.07     13.76 o 
  -5   3   6     1158.24     1233.85     56.03 o 
  -4   3   6        4.99        6.47      5.75 o 
  -3   3   6       46.28       52.41      8.88 o 
  -2   3   6      585.13      607.20     37.26 o 
  -1   3   6      184.54      221.18     12.96 o 
   0   3   6      765.39      878.37     25.45 o 
   1   3   6        0.71        0.75      6.75 o 
   2   3   6      321.56      295.34     15.41 o 
   3   3   6       26.91       37.67      8.60 o 
   4   3   6      136.19      169.82     12.00 o 
   5   3   6       46.20       45.84      7.89 o 
   6   3   6       60.66       53.43      9.23 o 
   7   3   6      318.23      310.87     19.11 o 
   8   3   6      104.32      121.46     24.86 o 
   9   3   6       40.23       45.57     16.68 o 
  10   3   6       24.87       27.33     14.87 o 
  11   3   6       13.92       14.71      7.17 o 
  12   3   6        2.33       -2.08      8.34 o 
  -9   4   6        7.50       -7.08      9.80 o 
  -8   4   6      113.97      132.31     31.36 o 
  -7   4   6      180.82      225.53     32.72 o 
  -6   4   6       96.47      133.93     27.01 o 
  -5   4   6       35.97       20.13     12.33 o 
  -4   4   6        0.29        6.71      4.48 o 
  -3   4   6       65.40       84.64     15.68 o 
  -2   4   6      258.28      272.76     30.64 o 
  -1   4   6      813.93      820.29     24.28 o 
   0   4   6      704.30      852.83     46.74 o 
   1   4   6        2.58        9.69      3.76 o 
   2   4   6       11.71       12.65      4.19 o 
   3   4   6       35.22       42.42      7.20 o 
   4   4   6      175.18      164.34     12.35 o 
   5   4   6     1066.64     1073.52     32.22 o 
   6   4   6       54.26       73.13     11.22 o 
   7   4   6      570.75      586.73     27.11 o 
   8   4   6      161.29      163.93     16.05 o 
   9   4   6       23.25       40.77     16.36 o 
  11   4   6        2.90        6.03      6.60 o 
  12   4   6       14.91       -3.49      7.97 o 
  -9   5   6        1.73      -12.14     12.14 o 
  -8   5   6       25.28       39.67     21.75 o 
  -7   5   6        4.00       -4.35     12.40 o 
  -6   5   6       28.32        0.45     11.30 o 
  -5   5   6       49.66       26.36     13.50 o 
  -4   5   6       60.37       50.96     16.68 o 
  -3   5   6        0.00       -1.69      8.37 o 
  -2   5   6       55.24       63.82      7.33 o 
  -1   5   6      196.95      176.28     11.07 o 
   0   5   6      268.86      333.93     15.21 o 
   1   5   6       38.96       46.94     11.69 o 
   2   5   6       58.29       56.13      8.26 o 
   3   5   6      233.16      219.90     13.63 o 
   4   5   6       74.71       74.39      8.84 o 
   5   5   6       86.48       85.66     11.07 o 
   6   5   6       48.73       44.12      8.72 o 
   7   5   6        5.52        0.08      6.91 o 
   8   5   6      395.53      369.51     27.14 o 
  10   5   6        0.36        4.25      6.63 o 
  11   5   6       10.10        4.10      8.67 o 
  12   5   6        1.01       -6.36      6.36 o 
  -8   6   6        1.88      -13.44     13.44 o 
  -7   6   6      103.25       82.84     25.45 o 
  -6   6   6        0.23       -1.10     10.97 o 
  -5   6   6      214.71      152.11     27.98 o 
  -4   6   6       10.45       15.71     11.49 o 
  -3   6   6       96.36       62.13     16.29 o 
  -2   6   6      313.00      298.50     28.11 o 
  -1   6   6        0.94        1.43      3.77 o 
   0   6   6       26.61       24.67      5.21 o 
   1   6   6      298.20      291.54     14.84 o 
   2   6   6      263.43      329.07     29.02 o 
   3   6   6       42.64       40.83      5.53 o 
   4   6   6       62.52       78.81      9.84 o 
   5   6   6        1.41        5.07      4.65 o 
   6   6   6       20.12       18.69      6.36 o 
   7   6   6       13.43       26.86      8.84 o 
   8   6   6      160.75      167.24     14.43 o 
   9   6   6       48.41       47.10     16.53 o 
  10   6   6       55.02       73.62     15.39 o 
  11   6   6       23.39       13.47      8.74 o 
  12   6   6        0.04       -1.42      7.36 o 
  -8   7   6        6.65       -8.57     12.08 o 
  -7   7   6        6.76        6.69     14.35 o 
  -6   7   6       77.19      125.29     27.72 o 
  -5   7   6       14.59       16.68     11.95 o 
  -4   7   6        0.05       -7.66      7.66 o 
  -3   7   6       75.31       59.34     17.27 o 
  -2   7   6       66.47       50.77     15.71 o 
  -1   7   6      227.88      195.93     21.88 o 
   0   7   6       48.54       70.08      7.60 o 
   1   7   6       30.58       43.02      7.59 o 
   2   7   6        0.23        1.95      3.69 o 
   3   7   6       24.27       25.98      5.11 o 
   4   7   6      121.90      121.32     12.52 o 
   5   7   6       42.95       39.42      8.38 o 
   6   7   6      195.35      177.30     22.92 o 
   7   7   6        0.00       -3.64      4.29 o 
   8   7   6       17.37       26.86      7.43 o 
   9   7   6       36.07       40.97      9.72 o 
  10   7   6        1.19        1.62      8.23 o 
  11   7   6       13.40       12.40      9.91 o 
  -7   8   6        0.02       -6.49     13.83 o 
  -6   8   6        4.76        1.75     11.69 o 
  -5   8   6      229.48      234.81     32.01 o 
  -4   8   6       42.49       86.54     22.40 o 
  -3   8   6      343.95      345.57     34.21 o 
  -2   8   6      944.68      852.20     50.77 o 
  -1   8   6      100.71       42.78     15.00 o 
   0   8   6       43.87       79.53     18.83 o 
   1   8   6       74.15       74.46     17.59 o 
   2   8   6      147.85      147.72     13.60 o 
   3   8   6      191.61      209.69     25.12 o 
   4   8   6        6.64        2.17      4.58 o 
   5   8   6      226.59      223.51     14.54 o 
   6   8   6        2.52        4.38      6.83 o 
   7   8   6        4.63       -0.87      5.00 o 
   8   8   6        0.30       -0.89      5.17 o 
   9   8   6        0.39       -5.90      8.57 o 
  10   8   6        1.81        8.54     10.21 o 
  11   8   6       12.43        1.30     14.74 o 
  -7   9   6       12.96       -1.69     14.61 o 
  -6   9   6       35.77       45.12     22.33 o 
  -5   9   6       41.73       42.33     19.09 o 
  -4   9   6       13.32       12.98     13.11 o 
  -3   9   6      167.48      223.52     30.19 o 
  -2   9   6       87.06      102.25     22.40 o 
  -1   9   6       82.82       97.83     23.37 o 
   0   9   6        0.04        8.44      8.76 o 
   1   9   6        5.92        3.57      9.67 o 
   2   9   6       82.50       82.89      8.29 o 
   3   9   6      375.78      404.79     21.99 o 
   4   9   6      129.43      128.22     12.48 o 
   5   9   6      192.41      189.13     14.17 o 
   6   9   6      354.10      353.88     19.62 o 
   7   9   6       11.18       15.75      7.18 o 
   8   9   6        2.13       13.56      7.50 o 
   9   9   6        3.31       16.72     10.97 o 
  10   9   6        1.18       -2.92     14.02 o 
  -6  10   6       43.39       24.09     19.61 o 
  -5  10   6       87.02      102.38     27.07 o 
  -4  10   6        0.03       -3.18     11.04 o 
  -3  10   6        2.13       -8.63      8.63 o 
  -2  10   6       14.60        0.78      8.96 o 
  -1  10   6      506.74      458.85     40.19 o 
   0  10   6       20.47       22.01     13.50 o 
   1  10   6      157.66      152.58     17.09 o 
   2  10   6       95.16      100.63     21.88 o 
   3  10   6      314.19      326.01     28.40 o 
   4  10   6      670.36      640.20     30.36 o 
   5  10   6        1.30       -8.15      8.15 o 
   6  10   6       24.57        2.34     16.62 o 
   7  10   6       39.66       44.56     12.68 o 
   8  10   6        1.61        6.89      9.55 o 
   9  10   6        2.35       -3.80      9.25 o 
  -5  11   6        3.64       10.39     14.15 o 
  -4  11   6        0.94       11.69     15.52 o 
  -3  11   6        0.58       -6.75      8.63 o 
  -2  11   6       10.01        3.83     11.75 o 
  -1  11   6       29.53       30.58     15.00 o 
   0  11   6       31.01       20.76     10.40 o 
   1  11   6       84.34      133.09     26.49 o 
   2  11   6      181.07      191.06     27.98 o 
   3  11   6       87.40       73.23     21.42 o 
   4  11   6        4.25        3.23      7.83 o 
   5  11   6       16.52       14.14      8.69 o 
   6  11   6        0.46       -4.12      7.43 o 
   7  11   6       72.17       87.97     16.71 o 
   8  11   6       70.94       28.97     45.54 o 
  -3  12   6        5.96       33.24     18.11 o 
  -2  12   6        3.39       34.28     12.47 o 
  -1  12   6        1.59        3.32      9.42 o 
   0  12   6        1.47       -6.03      8.22 o 
   1  12   6       29.79       31.62     15.00 o 
   2  12   6       39.82       25.12     14.28 o 
   3  12   6       25.54       32.27     16.81 o 
   4  12   6      155.65      106.66     25.19 o 
   5  12   6       10.16        5.65     12.72 o 
   6  12   6        4.61        6.04      8.61 o 
   7  12   6        0.78       -4.78     14.44 o 
  -3  13   6        3.30      -12.95     12.95 o 
  -2  13   6       24.54       49.37     15.63 o 
  -1  13   6       42.72       44.95     13.33 o 
   0  13   6        0.95        4.80     13.44 o 
   1  13   6        0.24       12.01     14.09 o 
   2  13   6       10.25        6.49     12.98 o 
   3  13   6        0.97        8.89     15.39 o 
   4  13   6        4.24       16.94     14.35 o 
   5  13   6        5.63       -9.48     12.66 o 
   6  13   6        4.94        3.31     10.97 o 
   0  14   6       30.12       33.30     18.83 o 
   1  14   6       25.91       22.27     16.81 o 
   2  14   6        9.79       18.70     15.65 o 
   3  14   6        0.06        5.19     13.63 o 
   0 -11   7        4.81       -8.95     13.66 o 
   1 -11   7       57.18       58.31     18.11 o 
   2 -11   7       10.97       24.82     13.28 o 
   3 -11   7        7.70      -10.27     10.27 o 
   4 -11   7       10.05        9.54     16.62 o 
   5 -11   7       20.33        1.43     14.15 o 
  -2 -10   7        6.62      -11.75     17.98 o 
  -1 -10   7        4.30       15.65     18.44 o 
   0 -10   7        2.35       -5.21     26.55 o 
   1 -10   7        5.95        8.52     12.29 o 
   2 -10   7       14.83        4.14     11.07 o 
   3 -10   7       12.74       27.50     12.95 o 
   4 -10   7        2.33       -3.79      8.69 o 
   5 -10   7        1.12       14.80     17.07 o 
   6 -10   7       58.77        2.01     16.81 o 
   7 -10   7        4.52        0.39     14.87 o 
  -3  -9   7        0.04       18.50     21.49 o 
  -2  -9   7        0.09      -12.72     16.36 o 
  -1  -9   7       13.78       20.71     18.63 o 
   0  -9   7       27.18       40.47     14.47 o 
   1  -9   7        5.05       -6.31     14.22 o 
   2  -9   7        8.09        8.86      9.29 o 
   3  -9   7       28.95       36.48     12.84 o 
   4  -9   7       40.07       31.79     11.74 o 
   5  -9   7       12.43       21.85     11.49 o 
   6  -9   7       30.71       14.40     11.20 o 
   7  -9   7       80.39      120.62     32.65 o 
   8  -9   7       34.02       15.97     18.24 o 
   9  -9   7        9.55        7.27     14.87 o 
  -5  -8   7       36.96       69.01     31.36 o 
  -4  -8   7        0.01       -3.05     16.62 o 
  -3  -8   7        5.41      -10.45     17.27 o 
  -2  -8   7        2.02       12.72     16.49 o 
  -1  -8   7        9.33       12.72     15.58 o 
   0  -8   7        3.31        2.28     12.92 o 
   1  -8   7        0.35       -7.07      8.86 o 
   2  -8   7       18.79       19.24     10.56 o 
   3  -8   7       65.17       77.68     15.26 o 
   4  -8   7       40.50       30.46     11.27 o 
   5  -8   7       13.10       13.82      9.52 o 
   6  -8   7      223.73      252.00     26.75 o 
   7  -8   7       47.74       54.95     14.47 o 
   8  -8   7       12.61       31.49     19.87 o 
   9  -8   7        5.52       33.76     20.84 o 
  10  -8   7        0.26       23.50     19.54 o 
  -5  -7   7        0.43       12.01     14.15 o 
  -4  -7   7        0.97       45.90     20.77 o 
  -3  -7   7        0.35      -11.43     11.43 o 
  -2  -7   7      469.68      409.25     42.46 o 
  -1  -7   7       46.69       29.41     16.36 o 
   0  -7   7       19.48       21.14     10.81 o 
   1  -7   7     2121.91     2195.06     62.29 o 
   2  -7   7       20.33       21.91     11.33 o 
   3  -7   7       67.96      112.43     17.24 o 
   4  -7   7       43.89       37.05     10.95 o 
   5  -7   7       78.87       73.95     13.92 o 
   6  -7   7        0.35       -5.63      6.88 o 
   7  -7   7       97.86       87.53     16.27 o 
   8  -7   7        1.64       -7.64      7.64 o 
   9  -7   7       36.31       70.96     24.47 o 
  10  -7   7       16.38        8.18     17.01 o 
  -6  -6   7        0.56        0.39     13.18 o 
  -5  -6   7        1.13        1.10     12.01 o 
  -4  -6   7       61.40       73.03     22.85 o 
  -3  -6   7      105.74       81.08     25.19 o 
  -2  -6   7       90.17       78.49     24.47 o 
  -1  -6   7      113.06       91.15     24.28 o 
   0  -6   7      777.61      726.84     35.69 o 
   1  -6   7      845.81      803.71     37.69 o 
   2  -6   7       59.28       71.66     13.76 o 
   3  -6   7       32.16       39.09     10.68 o 
   4  -6   7       64.25       65.40     12.82 o 
   5  -6   7      120.63      158.66     21.33 o 
   6  -6   7       49.82       54.18     13.24 o 
   7  -6   7        3.45        1.43      8.14 o 
   8  -6   7        0.79       -4.12      7.18 o 
   9  -6   7        9.28       10.61     14.31 o 
  10  -6   7       27.47       28.24     17.59 o 
  11  -6   7       47.25       48.88     22.33 o 
  -7  -5   7        6.23        8.24     11.36 o 
  -6  -5   7        0.38       -5.32     11.49 o 
  -5  -5   7       24.17       44.86     18.31 o 
  -4  -5   7       25.33       30.84     16.49 o 
  -3  -5   7      457.19      396.72     39.02 o 
  -2  -5   7       71.29       51.68     16.23 o 
  -1  -5   7      118.51      141.72     26.16 o 
   0  -5   7      121.99       88.36     15.20 o 
   1  -5   7      213.11      194.44     18.08 o 
   2  -5   7      203.54      202.05     17.38 o 
   3  -5   7        0.04       -4.16      8.93 o 
   4  -5   7        8.59        0.89     11.23 o 
   5  -5   7      294.22      232.64     35.19 o 
   6  -5   7       23.78       29.37      9.48 o 
   7  -5   7      132.21      124.16     17.56 o 
   8  -5   7       49.14       39.81     11.25 o 
   9  -5   7      200.97      183.63     19.70 o 
  10  -5   7       68.94       83.47     15.90 o 
  11  -5   7        1.43       -7.23     16.98 o 
  -7  -4   7        1.74       -3.77     12.14 o 
  -6  -4   7       22.15       26.16     16.29 o 
  -5  -4   7      115.38      105.43     25.58 o 
  -4  -4   7       94.40       64.92     19.93 o 
  -3  -4   7        3.90        6.17     10.65 o 
  -2  -4   7      448.88      454.18     37.78 o 
  -1  -4   7       40.47       29.34     13.37 o 
   0  -4   7        6.34       15.76      5.73 o 
   1  -4   7       36.86       30.87      7.60 o 
   2  -4   7       10.27        3.88      5.43 o 
   3  -4   7       16.67       13.44      6.22 o 
   4  -4   7        0.66        1.18      4.77 o 
   5  -4   7       59.99       54.80     10.72 o 
   6  -4   7       46.32       41.87      9.51 o 
   7  -4   7      108.63       91.63     14.62 o 
   8  -4   7       57.97       79.62     13.93 o 
   9  -4   7        5.10       12.25      8.15 o 
  10  -4   7        0.03        3.86      7.76 o 
  11  -4   7       15.10       15.55     16.00 o 
  12  -4   7        0.37       10.97     16.62 o 
  -7  -3   7       15.55       29.21     16.55 o 
  -6  -3   7       68.76      102.57     25.77 o 
  -5  -3   7      328.52      351.47     37.13 o 
  -4  -3   7        0.56       -8.11      8.11 o 
  -3  -3   7      160.64      213.07     26.68 o 
  -2  -3   7      171.25      151.72     21.75 o 
  -1  -3   7      108.12      125.71     11.39 o 
   0  -3   7       94.27      101.83     10.84 o 
   1  -3   7      146.31      137.70     11.63 o 
   2  -3   7       15.66       26.06     10.22 o 
   3  -3   7      272.11      287.51     29.15 o 
   4  -3   7       32.87       37.22      8.53 o 
   5  -3   7      401.55      431.69     22.52 o 
   6  -3   7        4.62       16.82      6.56 o 
   7  -3   7       40.37       61.67     10.70 o 
   8  -3   7       30.11       37.10      9.76 o 
   9  -3   7      129.35      129.59     23.37 o 
  10  -3   7        0.04       -0.87      8.09 o 
  11  -3   7        0.80       -7.57      7.57 o 
  12  -3   7        7.11        6.43     14.35 o 
  -8  -2   7       18.00       19.51     10.63 o 
  -7  -2   7       61.18       52.88     13.77 o 
  -6  -2   7        9.32       -2.13      7.69 o 
  -5  -2   7        7.25       -2.99      9.71 o 
  -4  -2   7      100.71       79.04     13.41 o 
  -3  -2   7      736.38      654.22     29.02 o 
  -2  -2   7        3.65        0.21      7.43 o 
  -1  -2   7        1.33        5.44      4.82 o 
   0  -2   7      311.33      361.10     16.79 o 
   1  -2   7      353.72      403.61     51.03 o 
   2  -2   7        4.73        6.97      3.98 o 
   3  -2   7      200.97      183.15     22.56 o 
   4  -2   7      118.71      125.12     11.84 o 
   5  -2   7       51.77       59.82     10.23 o 
   6  -2   7      189.82      179.22     14.31 o 
   7  -2   7       89.56       79.38     10.53 o 
   8  -2   7        3.91       10.10      6.59 o 
   9  -2   7        1.66        6.18      6.70 o 
  10  -2   7        4.22        1.79      7.90 o 
  11  -2   7       31.53       25.06     15.32 o 
  12  -2   7       14.71        9.74     15.52 o 
  -8  -1   7        2.75        3.18     10.01 o 
  -7  -1   7        9.66        5.36      8.11 o 
  -6  -1   7       22.30       21.81      9.71 o 
  -5  -1   7      181.66      158.33     18.25 o 
  -4  -1   7      980.57      965.47     39.76 o 
  -3  -1   7      122.43       98.00     20.90 o 
  -2  -1   7       96.47      130.84     36.00 o 
  -1  -1   7        8.10       10.60      4.86 o 
   0  -1   7      268.65      296.21     15.40 o 
   1  -1   7      541.03      536.67     30.87 o 
   2  -1   7       23.68       18.71      3.84 o 
   3  -1   7      591.79      649.35     15.12 o 
   4  -1   7     1016.88      990.84     19.26 o 
   5  -1   7      125.99      158.98     12.85 o 
   6  -1   7        1.62       -0.59      3.86 o 
   7  -1   7      309.97      305.14     18.06 o 
   8  -1   7       31.57       25.02      7.72 o 
   9  -1   7        0.69       -0.82      5.65 o 
  10  -1   7        0.11        6.49     10.13 o 
  11  -1   7       23.24       29.02     16.16 o 
  12  -1   7      199.06      325.77     39.67 o 
  -8   0   7        0.00       -9.42      9.42 o 
  -7   0   7       43.14       45.39     12.69 o 
  -6   0   7        7.00        0.97      7.01 o 
  -5   0   7      165.51      161.55     17.91 o 
  -4   0   7       60.12       61.56     15.32 o 
  -3   0   7      527.76      556.44     25.34 o 
  -2   0   7        0.01       -0.79      4.48 o 
  -1   0   7       68.98       61.56      9.46 o 
   0   0   7      437.55      518.25     20.27 o 
   1   0   7       32.91       45.44      7.20 o 
   2   0   7       29.08       34.54      6.65 o 
   3   0   7       45.46       57.62      6.27 o 
   4   0   7       27.62       22.72      3.98 o 
   5   0   7       13.01       19.31      4.39 o 
   6   0   7      134.95      139.98     11.50 o 
   7   0   7      114.44      121.45     11.34 o 
   8   0   7      188.30      202.30     17.17 o 
   9   0   7     1649.55     1674.27     73.68 o 
  10   0   7       18.92       26.81     13.18 o 
  11   0   7        4.51       14.41     13.31 o 
  12   0   7      191.95      117.83     30.51 o 
  13   0   7       41.58       33.95     21.81 o 
  -8   1   7        5.17       15.65     16.55 o 
  -7   1   7        3.32       -7.18      7.18 o 
  -6   1   7       76.43       81.20     14.41 o 
  -5   1   7       50.01       38.49     10.82 o 
  -4   1   7        8.71       13.12     11.33 o 
  -3   1   7      805.69      816.75     45.15 o 
  -2   1   7        0.76       -3.23      7.86 o 
  -1   1   7       70.74      109.95     15.68 o 
   0   1   7      219.95      227.15     22.33 o 
   1   1   7       48.08       53.30      8.27 o 
   2   1   7       23.30       20.49      5.32 o 
   3   1   7      184.08      183.20     11.55 o 
   4   1   7      563.64      585.32     23.21 o 
   5   1   7      384.62      370.84     13.06 o 
   6   1   7       14.42       15.61      4.19 o 
   7   1   7        1.73       -1.03      4.41 o 
   8   1   7       89.13       93.48     21.23 o 
   9   1   7      467.57      484.36     40.19 o 
  10   1   7      153.00      109.13     24.73 o 
  11   1   7        9.28        1.88     14.02 o 
  12   1   7        1.94        8.57     14.74 o 
  13   1   7       18.24        9.41     17.37 o 
  -8   2   7        0.83       -2.99     12.14 o 
  -7   2   7       16.14        8.31     12.46 o 
  -6   2   7      121.64      121.90     24.64 o 
  -5   2   7     1377.93     1334.70     42.92 o 
  -4   2   7        2.83        1.43      4.79 o 
  -3   2   7      216.96      197.89     15.32 o 
  -2   2   7       25.62       17.05     10.22 o 
  -1   2   7      132.11      128.27     11.14 o 
   0   2   7       59.35       53.05      8.08 o 
   1   2   7       11.90       11.52      8.83 o 
   2   2   7      143.36      125.09     10.42 o 
   3   2   7      981.29     1130.53     29.35 o 
   4   2   7       38.13       42.86      7.39 o 
   5   2   7      231.28      236.34     10.09 o 
   6   2   7      130.31      124.45      8.06 o 
   7   2   7      177.30      196.02     15.19 o 
   8   2   7      426.19      394.84     34.99 o 
   9   2   7     1639.02     1640.32     74.46 o 
  10   2   7       84.82       84.59     23.05 o 
  11   2   7        8.81        8.76     15.06 o 
  12   2   7        3.87        1.82     14.48 o 
  -8   3   7       17.14        7.01     15.71 o 
  -7   3   7       68.23       50.90     21.62 o 
  -6   3   7       99.74       81.80     21.88 o 
  -5   3   7      695.14      751.46     63.10 o 
  -4   3   7      125.35      121.02     13.33 o 
  -3   3   7        6.88        9.94      5.01 o 
  -2   3   7       56.91       73.12     15.74 o 
  -1   3   7       43.76       57.89     13.18 o 
   0   3   7      992.25      943.77     28.03 o 
   1   3   7      785.79      821.61     25.48 o 
   2   3   7     3589.60     3529.80     55.97 o 
   3   3   7      128.52      140.70     11.00 o 
   4   3   7      322.06      322.95     16.69 o 
   5   3   7      611.46      635.90     24.44 o 
   6   3   7        0.02       -3.45      3.45 o 
   7   3   7      125.28      131.96     25.87 o 
   8   3   7        8.66        2.57      6.03 o 
   9   3   7       17.72        0.65     10.45 o 
  10   3   7       38.03       64.21     19.48 o 
  11   3   7        1.36       25.64     16.49 o 
  12   3   7        4.35       -6.03      6.03 o 
  -8   4   7       90.31      116.79     30.25 o 
  -7   4   7       18.04       -4.67     13.37 o 
  -6   4   7        7.52        9.28     12.08 o 
  -5   4   7      296.84      307.52     34.21 o 
  -4   4   7      182.16      213.53     29.28 o 
  -3   4   7        0.10       -3.82      3.82 o 
  -2   4   7      102.40      135.75     12.14 o 
  -1   4   7      153.64      186.26     13.02 o 
   0   4   7       18.11       11.20      5.68 o 
   1   4   7      540.94      551.89     21.23 o 
   2   4   7       73.02       82.88      9.26 o 
   3   4   7     2520.13     2534.62     48.08 o 
   4   4   7       68.97       57.21      8.86 o 
   5   4   7       39.77       40.84     10.13 o 
   6   4   7       69.89       62.62     10.26 o 
   7   4   7       15.28       19.94      7.80 o 
   8   4   7      103.58       91.67     14.65 o 
   9   4   7       39.09       28.89     13.89 o 
  10   4   7       12.04       28.05     17.40 o 
  12   4   7       20.90        7.81      8.41 o 
  -8   5   7       15.31       20.00     18.44 o 
  -7   5   7       80.96       53.49     21.62 o 
  -6   5   7       39.95       23.63     16.75 o 
  -5   5   7       96.21      118.54     25.84 o 
  -4   5   7      167.67      207.09     27.20 o 
  -3   5   7      107.20      143.93     24.99 o 
  -2   5   7       56.67       50.27      8.20 o 
  -1   5   7      243.41      254.49     14.76 o 
   0   5   7       77.32       91.99     13.96 o 
   1   5   7       44.79       55.77      8.24 o 
   2   5   7      118.53      111.89     10.51 o 
   3   5   7        5.05       10.35      4.60 o 
   4   5   7       61.35       59.04      9.73 o 
   5   5   7       63.25       73.15     10.97 o 
   6   5   7       75.26       67.93     10.81 o 
   7   5   7      166.00      179.23     17.33 o 
   8   5   7       25.19       19.26      8.21 o 
   9   5   7      116.16      149.19     19.44 o 
  10   5   7       30.84       41.42     17.59 o 
  11   5   7       43.37       22.60     13.83 o 
  12   5   7        0.59        0.45      5.70 o 
  -8   6   7       16.94        6.10     13.24 o 
  -7   6   7        0.56       -9.74     13.70 o 
  -6   6   7       89.07       92.06     25.12 o 
  -5   6   7        0.22       11.82     10.78 o 
  -4   6   7        9.77       -7.79      7.79 o 
  -3   6   7       20.01       33.95     14.15 o 
  -2   6   7       30.99       17.07     10.78 o 
  -1   6   7      118.80      165.13     11.44 o 
   0   6   7      131.02      115.52     18.86 o 
   1   6   7      600.40      590.03     22.31 o 
   2   6   7      283.13      328.34     17.28 o 
   3   6   7      146.74      151.29     12.82 o 
   4   6   7       82.19       87.39     12.08 o 
   5   6   7        3.96       -2.74      4.25 o 
   6   6   7        2.03        6.42      5.04 o 
   7   6   7       47.08       48.63     10.86 o 
   8   6   7        1.43        6.74      5.58 o 
   9   6   7      184.74      201.75     21.59 o 
  10   6   7       16.22       10.42      9.52 o 
  11   6   7       19.90       26.09     11.62 o 
  12   6   7        9.60       17.09      8.55 o 
  -7   7   7        3.64       -7.47     10.65 o 
  -6   7   7       78.01      102.64     26.36 o 
  -5   7   7       16.91       32.33     16.75 o 
  -4   7   7       14.06       29.54     14.93 o 
  -3   7   7       20.80       19.67     11.88 o 
  -2   7   7       33.92       47.00     15.32 o 
  -1   7   7      569.99      675.62     43.82 o 
   0   7   7      335.76      373.29     31.75 o 
   1   7   7       16.33       17.93      5.58 o 
   2   7   7        3.30        0.86      4.07 o 
   3   7   7       13.44       16.62      6.07 o 
   4   7   7       88.66       85.08     12.29 o 
   5   7   7        1.33        2.44      4.67 o 
   6   7   7        1.34        2.48      4.93 o 
   7   7   7       11.83       11.05      7.82 o 
   8   7   7       77.33       86.47     21.36 o 
   9   7   7        1.11        0.08      5.71 o 
  10   7   7        0.35       -1.12      7.02 o 
  11   7   7        1.24       -8.02      9.22 o 
  -7   8   7        1.64      -11.30     11.30 o 
  -6   8   7       64.70       78.75     25.12 o 
  -5   8   7       72.26       62.39     20.84 o 
  -4   8   7        2.93       23.11     15.00 o 
  -3   8   7       72.23       66.48     20.58 o 
  -2   8   7      246.89      251.17     30.38 o 
  -1   8   7      202.74      138.80     25.45 o 
   0   8   7      450.69      407.31     34.99 o 
   1   8   7        4.32        0.52     10.91 o 
   2   8   7        8.55       18.00     12.01 o 
   3   8   7        0.54        6.23      4.78 o 
   4   8   7        0.52        1.85      4.60 o 
   5   8   7       28.79       20.12      6.61 o 
   6   8   7       22.30       22.20     12.85 o 
   7   8   7        0.29        5.10      9.88 o 
   8   8   7       15.13       16.96      7.27 o 
   9   8   7       55.83       40.05      9.74 o 
  10   8   7        0.19       -0.27      7.55 o 
  11   8   7        2.99        9.82     10.40 o 
  -6   9   7        3.68      -12.85     13.96 o 
  -5   9   7       15.43       13.57     14.67 o 
  -4   9   7       16.08       10.65     12.92 o 
  -3   9   7      158.85      144.19     29.08 o 
  -2   9   7       58.17       75.11     21.62 o 
  -1   9   7       10.03       26.29     13.24 o 
   0   9   7       27.19       42.52     15.97 o 
   1   9   7      394.15      406.66     37.33 o 
   2   9   7      845.43      901.74     24.67 o 
   3   9   7     1027.30      983.59     31.13 o 
   4   9   7      207.00      168.21     13.27 o 
   5   9   7       12.47       -3.64      5.10 o 
   6   9   7        0.31       -0.14      5.39 o 
   7   9   7      292.31      312.24     19.61 o 
   8   9   7        1.04       -1.37      6.19 o 
   9   9   7       13.75        7.19      7.97 o 
  10   9   7        9.98       19.95      9.56 o 
  -6  10   7        7.76       20.32     14.28 o 
  -5  10   7       12.07        7.99     14.15 o 
  -4  10   7        7.44        3.12     13.11 o 
  -3  10   7       18.80       19.61     15.06 o 
  -2  10   7       29.66       29.02     17.01 o 
  -1  10   7        5.43       13.89     12.40 o 
   0  10   7       45.69       51.22     18.44 o 
   1  10   7        8.47       -7.99     10.00 o 
   2  10   7      185.18      194.76     27.59 o 
   3  10   7       35.46       50.05     18.05 o 
   4  10   7       50.59       39.92      9.76 o 
   5  10   7      539.89      579.81     24.44 o 
   6  10   7        5.48       10.28      6.56 o 
   7  10   7       36.32       37.59      9.83 o 
   8  10   7       11.46       20.20      8.34 o 
   9  10   7       12.81        4.14     29.31 o 
  -5  11   7        0.24        8.24     13.11 o 
  -4  11   7       53.92       56.80     21.75 o 
  -3  11   7       16.88       24.28     18.70 o 
  -2  11   7      176.90      163.08     31.94 o 
  -1  11   7      122.38      167.23     32.46 o 
   0  11   7        0.94       11.23     12.20 o 
   1  11   7      155.65      192.88     28.56 o 
   2  11   7      103.96       39.80     17.07 o 
   3  11   7      526.04      506.57     43.50 o 
   4  11   7       30.10       34.54     17.66 o 
   5  11   7        1.08        3.80      8.76 o 
   6  11   7        0.24        0.90      9.08 o 
   7  11   7        1.92        1.14      8.67 o 
   8  11   7        2.70       17.28     10.60 o 
  -4  12   7        9.87       -5.39     12.08 o 
  -2  12   7        0.41       20.38     16.36 o 
  -1  12   7      234.44      312.45     52.42 o 
   0  12   7        0.97       15.39     13.70 o 
   1  12   7       32.29       48.75     19.02 o 
   2  12   7        9.13       -4.09     11.82 o 
   3  12   7        1.56       14.02     13.70 o 
   4  12   7       30.77       45.57     18.96 o 
   5  12   7        3.12        1.36     13.05 o 
   6  12   7        6.74        0.58      8.64 o 
   7  12   7       11.81        3.92      8.88 o 
  -2  13   7       12.02       -8.04     10.85 o 
  -1  13   7       38.38       44.40     20.71 o 
   0  13   7        2.31        0.06     12.59 o 
   1  13   7       30.83       39.60     19.35 o 
   2  13   7       28.50       42.72     18.57 o 
   3  13   7        0.69       -4.22     11.23 o 
   4  13   7       13.09       -1.43     13.37 o 
   5  13   7        5.14       15.91     13.24 o 
   1  14   7        0.91        4.28     11.95 o 
   2  14   7        5.51        1.43     11.17 o 
  -1 -10   8        4.76       -1.56     22.14 o 
   0 -10   8       22.48       18.57     19.51 o 
   1 -10   8       18.79       -1.73     10.76 o 
   2 -10   8        7.20       13.85     12.00 o 
   3 -10   8        3.01        8.13     12.11 o 
   4 -10   8       21.37        8.07     23.47 o 
   5 -10   8       16.55       -9.14     42.98 o 
   6 -10   8       45.36       23.57     15.65 o 
  -2  -9   8       89.89       67.58     28.18 o 
  -1  -9   8        0.06       -3.12     15.97 o 
   0  -9   8        8.00        8.86     12.08 o 
   1  -9   8       57.88       52.89     25.81 o 
   2  -9   8       19.25        8.86     12.09 o 
   3  -9   8       23.50       22.71     11.96 o 
   4  -9   8       94.02       65.08     16.24 o 
   5  -9   8        0.11       -0.38      9.63 o 
   6  -9   8       17.30       39.27     13.99 o 
   7  -9   8       12.15       15.71     18.37 o 
   8  -9   8        9.08        3.77     15.52 o 
  -3  -8   8        0.25       20.64     21.42 o 
  -2  -8   8       33.36       54.27     24.02 o 
  -1  -8   8        0.07       -5.39     13.76 o 
   0  -8   8        0.11        0.82     14.38 o 
   1  -8   8       61.59       64.62     16.73 o 
   2  -8   8       82.05       72.71     37.72 o 
   3  -8   8        4.94        8.65      8.86 o 
   4  -8   8      305.77      304.11     25.68 o 
   5  -8   8       40.82       52.27     14.01 o 
   6  -8   8        0.17        1.51      8.95 o 
   7  -8   8       87.33      102.20     18.85 o 
   8  -8   8      186.62      182.75     35.77 o 
   9  -8   8      130.82      136.98     33.11 o 
  -4  -7   8        1.16       -7.34     10.32 o 
  -3  -7   8        4.89       16.23     17.92 o 
  -2  -7   8        2.36      -10.32     14.67 o 
  -1  -7   8        3.88       21.62     17.33 o 
   0  -7   8       21.95       25.45     19.41 o 
   1  -7   8       32.08       27.16     11.24 o 
   2  -7   8        2.16       -6.86      6.86 o 
   3  -7   8     1079.23      997.58     42.36 o 
   4  -7   8      737.52      698.54     72.13 o 
   5  -7   8       19.33       26.21     10.58 o 
   6  -7   8       93.53       90.64     16.89 o 
   7  -7   8       53.05       33.91     17.53 o 
   8  -7   8      270.39      219.95     23.47 o 
   9  -7   8        3.76       -9.32      9.32 o 
  10  -7   8        0.65       15.00     17.72 o 
  -5  -6   8        6.14       -2.60     11.49 o 
  -4  -6   8       18.89        6.23     15.97 o 
  -3  -6   8       16.43       30.71     15.52 o 
  -2  -6   8       25.36       30.12     18.70 o 
  -1  -6   8        0.35       -7.60     10.32 o 
   0  -6   8      272.16      213.84     30.64 o 
   1  -6   8       61.93       44.52     19.38 o 
   2  -6   8        0.49       -6.15      6.15 o 
   3  -6   8      511.59      517.41     29.25 o 
   4  -6   8       84.83       84.94     15.01 o 
   5  -6   8       78.97       59.83     13.76 o 
   6  -6   8       14.39       12.60      8.88 o 
   7  -6   8      160.93      167.62     33.24 o 
   8  -6   8        2.99       14.07     10.37 o 
   9  -6   8        2.94      -12.70     16.20 o 
  10  -6   8        4.63        3.66     16.65 o 
  11  -6   8       18.65       40.32     22.33 o 
  -6  -5   8        9.45        4.41     11.43 o 
  -5  -5   8       14.75       31.03     16.23 o 
  -4  -5   8        2.08       11.23     13.31 o 
  -3  -5   8       12.03       15.97     13.89 o 
  -2  -5   8       29.31        6.95      9.28 o 
  -1  -5   8        8.64       15.13     12.53 o 
   0  -5   8       33.73       53.62     18.31 o 
   1  -5   8      298.05      287.04     22.70 o 
   2  -5   8       24.38       28.60      9.21 o 
   3  -5   8       19.73       14.38      7.53 o 
   4  -5   8       16.39        6.30      7.87 o 
   5  -5   8      301.82      305.30     22.89 o 
   6  -5   8       51.80       71.56     14.25 o 
   7  -5   8        8.47        0.09      7.69 o 
   8  -5   8       18.68       15.83     17.43 o 
   9  -5   8       21.97       26.09     10.97 o 
  10  -5   8       82.19      111.19     30.41 o 
  11  -5   8        1.53        9.21     11.50 o 
  -6  -4   8        0.02       11.62     14.41 o 
  -5  -4   8       19.20       16.23     14.22 o 
  -4  -4   8       54.92       16.68     15.26 o 
  -3  -4   8        2.60        9.54     11.10 o 
  -2  -4   8       54.21       54.24     15.48 o 
  -1  -4   8      140.35      162.70     14.48 o 
   0  -4   8       57.07       74.20     20.58 o 
   1  -4   8        8.14        4.81      6.94 o 
   2  -4   8       21.86       21.31      7.55 o 
   3  -4   8       99.72      118.56     14.66 o 
   4  -4   8       29.54       21.36      7.93 o 
   5  -4   8       26.69       38.10      9.94 o 
   6  -4   8        5.90        3.70      8.67 o 
   7  -4   8       22.23       11.23      7.99 o 
   8  -4   8        5.61       10.90      7.50 o 
   9  -4   8        0.02        5.35      7.84 o 
  10  -4   8       23.14       31.12     11.41 o 
  11  -4   8        1.09       -4.98     16.98 o 
  12  -4   8       25.24        7.73     17.33 o 
  -7  -3   8       16.89       21.91     12.14 o 
  -6  -3   8       35.22       25.90     10.69 o 
  -5  -3   8       66.60       46.69     13.03 o 
  -4  -3   8       74.57       49.21     12.23 o 
  -3  -3   8        3.97        1.33     16.68 o 
  -2  -3   8      538.69      526.60     26.16 o 
  -1  -3   8       30.95       35.81      8.28 o 
   0  -3   8       26.22       18.80      6.33 o 
   1  -3   8      141.37      133.09     10.91 o 
   2  -3   8        5.16        3.83      5.65 o 
   3  -3   8       98.77      112.32     15.00 o 
   4  -3   8       64.94       55.39     10.69 o 
   5  -3   8       23.29       22.06      7.84 o 
   6  -3   8       78.45       86.89     13.61 o 
   7  -3   8       44.67       64.66     12.14 o 
   8  -3   8        8.51       -2.53      6.77 o 
   9  -3   8        7.93        2.63     17.82 o 
  10  -3   8        7.68        8.53      9.14 o 
  11  -3   8        2.99      -10.97     10.97 o 
  12  -3   8        0.65       11.62     16.81 o 
  -7  -2   8        0.02        3.15      9.74 o 
  -6  -2   8       32.09       38.30     12.81 o 
  -5  -2   8       15.32       20.45     13.57 o 
  -4  -2   8        0.06       -1.04      6.33 o 
  -3  -2   8       92.90       95.18     14.32 o 
  -2  -2   8       66.34      115.46     28.95 o 
  -1  -2   8       23.17       37.31      8.67 o 
   0  -2   8       42.13       53.57      8.82 o 
   1  -2   8      321.89      301.65     15.07 o 
   2  -2   8      414.13      398.25     13.34 o 
   3  -2   8      232.55      207.01     15.92 o 
   4  -2   8     1396.09     1371.11     53.14 o 
   5  -2   8       93.15      108.38     12.79 o 
   6  -2   8      229.87      262.24     18.28 o 
   7  -2   8      110.40      113.73     21.23 o 
   8  -2   8       46.46       39.69     10.16 o 
   9  -2   8       13.00       23.94     16.04 o 
  10  -2   8       21.17       29.60     16.10 o 
  11  -2   8       21.31       -6.23     12.40 o 
  12  -2   8        0.07       28.89     17.20 o 
  -7  -1   8        5.70       -8.17      9.18 o 
  -6  -1   8       13.78       23.06     10.59 o 
  -5  -1   8       91.73      108.06     20.06 o 
  -4  -1   8       12.47       10.01      7.56 o 
  -3  -1   8      542.76      512.54     26.67 o 
  -2  -1   8      992.23     1011.43     80.24 o 
  -1  -1   8        1.65        0.25      3.64 o 
   0  -1   8      476.79      455.46     20.69 o 
   1  -1   8       52.21       58.85      9.45 o 
   2  -1   8      183.89      199.97     30.48 o 
   3  -1   8     1828.08     1790.35     54.31 o 
   4  -1   8       12.95       15.06      3.80 o 
   5  -1   8       95.64       89.72     13.28 o 
   6  -1   8        0.07       -2.57      4.56 o 
   7  -1   8       33.60       32.38      8.50 o 
   8  -1   8        8.03       19.13     10.45 o 
   9  -1   8       18.92       27.55      8.87 o 
  10  -1   8       91.55      121.40     26.94 o 
  11  -1   8        1.93      -10.19     10.19 o 
  12  -1   8      320.97      342.84     41.29 o 
  -7   0   8        5.16       -7.38      8.30 o 
  -6   0   8       24.61       35.92     20.45 o 
  -5   0   8       11.58        7.77      7.90 o 
  -4   0   8       80.19       80.69     14.09 o 
  -3   0   8      564.96      522.55     26.45 o 
  -2   0   8       83.94      107.34     18.70 o 
  -1   0   8       79.85       82.18     11.56 o 
   0   0   8       44.12       49.75      8.72 o 
   1   0   8        0.49        4.37      3.69 o 
   2   0   8        7.55        3.31      8.24 o 
   3   0   8      521.85      475.59     17.59 o 
   4   0   8     1893.28     1947.71     40.17 o 
   5   0   8       23.54       28.29      5.31 o 
   6   0   8       27.27       25.01      7.74 o 
   7   0   8      272.26      252.61     16.40 o 
   8   0   8       20.97       23.58      7.37 o 
   9   0   8       50.09       50.57     18.57 o 
  10   0   8        0.02       -8.76      9.35 o 
  11   0   8       10.16        6.30     13.37 o 
  12   0   8      236.84      237.87     35.32 o 
  -7   1   8        0.05       -3.32      8.99 o 
  -6   1   8       37.87       38.59     13.28 o 
  -5   1   8      124.90      130.82     18.27 o 
  -4   1   8      117.57      123.13     16.51 o 
  -3   1   8      130.95       96.93     13.63 o 
  -2   1   8      505.94      470.54     52.68 o 
  -1   1   8       78.17      104.05     12.07 o 
   0   1   8      286.33      335.81     49.50 o 
   1   1   8        2.09        9.08      7.50 o 
   2   1   8      556.68      557.45     20.76 o 
   3   1   8      321.84      303.29     16.68 o 
   4   1   8       48.57       48.10      9.28 o 
   5   1   8      147.82      152.25      9.15 o 
   6   1   8       46.05       48.01      6.21 o 
   7   1   8       25.94       33.92     12.20 o 
   8   1   8       57.11       40.57     15.06 o 
   9   1   8       57.45       65.63     20.58 o 
  10   1   8       10.13        1.04     10.06 o 
  11   1   8       41.10       45.77     19.48 o 
  12   1   8      281.03      208.26     37.98 o 
  -8   2   8        7.72       27.33     19.74 o 
  -7   2   8        2.20       -6.10     11.36 o 
  -6   2   8       12.24       28.91     10.43 o 
  -5   2   8       51.31       46.53     11.73 o 
  -4   2   8       53.94       62.40     11.24 o 
  -3   2   8     1868.64     1800.88     48.23 o 
  -2   2   8     1595.42     1535.23     49.47 o 
  -1   2   8      326.75      309.79     18.07 o 
   0   2   8        0.75        3.92      3.78 o 
   1   2   8       15.00       16.67      5.26 o 
   2   2   8        4.88        5.64      3.80 o 
   3   2   8        6.42        5.92      4.09 o 
   4   2   8        0.67        2.00      3.41 o 
   5   2   8      345.75      330.63     17.52 o 
   6   2   8       29.43       39.78      5.46 o 
   7   2   8      141.41      119.03     15.78 o 
   8   2   8        0.01       12.33     10.06 o 
   9   2   8       40.80       28.18     15.26 o 
  10   2   8        0.51       -1.30     10.65 o 
  11   2   8        2.57        3.38     13.11 o 
  12   2   8      154.03      158.60     34.47 o 
  -7   3   8       44.97       44.40     19.61 o 
  -6   3   8       30.53       42.39     16.42 o 
  -5   3   8      220.20      274.35     33.37 o 
  -4   3   8        4.58        2.24      5.82 o 
  -3   3   8      543.45      578.56     26.57 o 
  -2   3   8      342.74      377.85     20.63 o 
  -1   3   8       49.37       41.31      9.35 o 
   0   3   8        4.82        9.13      4.46 o 
   1   3   8      735.92      754.83     25.87 o 
   2   3   8       31.52       22.47      5.57 o 
   3   3   8      313.30      336.23     25.38 o 
   4   3   8       27.22       23.39      6.11 o 
   5   3   8      213.50      208.87     14.47 o 
   6   3   8      103.38       92.11     12.59 o 
   7   3   8        1.40        6.78      5.76 o 
   8   3   8        3.34        5.22      6.11 o 
   9   3   8        5.86        9.41     10.45 o 
  10   3   8       21.28       36.94     15.65 o 
  11   3   8        2.37       15.13     15.19 o 
  12   3   8        3.95       15.84     18.05 o 
  -7   4   8       26.51       38.63     22.33 o 
  -6   4   8        2.48       17.07     13.63 o 
  -5   4   8      311.96      245.46     32.46 o 
  -4   4   8       16.50       19.15     12.79 o 
  -3   4   8       65.85       81.75     10.96 o 
  -2   4   8      250.30      220.80     15.62 o 
  -1   4   8       13.49       32.74      7.99 o 
   0   4   8      136.65      155.13     12.87 o 
   1   4   8       28.55       43.79      7.81 o 
   2   4   8      203.07      196.10     13.96 o 
   3   4   8      219.14      230.26     21.03 o 
   4   4   8       21.54       12.44      4.94 o 
   5   4   8      428.61      395.52     20.77 o 
   6   4   8      151.51      153.21     13.85 o 
   7   4   8       19.24       18.63      7.41 o 
   8   4   8       11.02       10.20      8.18 o 
   9   4   8        0.01       -0.51      6.36 o 
  10   4   8       90.61      100.56     25.51 o 
  11   4   8        0.38       -6.49     12.27 o 
  -7   5   8        9.05       19.41     16.16 o 
  -6   5   8       16.12       26.88     17.20 o 
  -5   5   8       66.58       14.67     14.15 o 
  -4   5   8      208.91      214.82     28.50 o 
  -3   5   8        7.19       16.04     11.75 o 
  -2   5   8      127.51      117.29     13.67 o 
  -1   5   8        0.07        1.73      4.57 o 
   0   5   8      236.16      258.82     16.00 o 
   1   5   8      218.80      231.30     15.19 o 
   2   5   8       21.65       23.80      6.60 o 
   3   5   8      262.59      252.96     16.11 o 
   4   5   8      148.83      150.27     13.19 o 
   5   5   8       54.31       49.10      9.27 o 
   6   5   8        8.77       -2.54      5.32 o 
   7   5   8       40.97       46.88     10.70 o 
   8   5   8       15.62       10.08      7.48 o 
   9   5   8       40.45       37.86     15.48 o 
  10   5   8      100.94      110.17     26.75 o 
  11   5   8        4.83       15.32     14.87 o 
  -7   6   8        0.58       23.83     17.07 o 
  -6   6   8       23.59       41.35     17.98 o 
  -5   6   8        2.15       -4.03     11.43 o 
  -4   6   8       10.76       18.63     12.40 o 
  -3   6   8       35.91       34.73     15.00 o 
  -2   6   8        1.82        6.75     10.65 o 
  -1   6   8       10.95        9.35     11.43 o 
   0   6   8       44.38       53.99      8.83 o 
   1   6   8      141.12      119.47     12.01 o 
   2   6   8      580.64      590.61     38.95 o 
   3   6   8        0.51       -5.10      5.10 o 
   4   6   8      133.81      124.77     13.15 o 
   5   6   8        3.77        3.41      4.37 o 
   6   6   8       29.94       17.28      7.62 o 
   7   6   8      111.99      138.48     17.87 o 
   8   6   8      175.60      190.58     18.90 o 
   9   6   8        2.28        5.69     11.13 o 
  10   6   8        0.12       -7.45      7.45 o 
  11   6   8       22.73       12.48     10.54 o 
  -7   7   8       12.06       15.39     14.41 o 
  -6   7   8        8.37       -2.01     12.20 o 
  -5   7   8        0.09        1.82     10.97 o 
  -4   7   8      219.45      252.60     33.37 o 
  -3   7   8      221.92      213.46     28.95 o 
  -2   7   8      398.89      342.97     34.73 o 
  -1   7   8        6.83       20.97     10.84 o 
   0   7   8      175.10      175.35     23.96 o 
   1   7   8     1062.99      968.88     45.38 o 
   2   7   8      193.81      167.80     13.29 o 
   3   7   8       86.00       90.67     11.39 o 
   4   7   8        5.76        6.92      4.81 o 
   5   7   8        4.09       10.90      6.26 o 
   6   7   8       21.25       17.62     11.69 o 
   7   7   8        2.80        2.62      6.48 o 
   8   7   8        0.33        8.17      7.11 o 
   9   7   8       27.34       40.27     11.80 o 
  10   7   8        2.64        2.72      7.39 o 
  11   7   8       28.86       29.79     15.16 o 
  -6   8   8       20.17      -11.56     12.08 o 
  -5   8   8        3.08        7.79     13.83 o 
  -4   8   8       76.06       72.97     23.63 o 
  -3   8   8      111.31      142.11     28.76 o 
  -2   8   8      186.56      242.86     30.64 o 
  -1   8   8       83.39       99.39     23.24 o 
   0   8   8      340.85      278.31     30.45 o 
   1   8   8      288.99      291.29     31.94 o 
   2   8   8       26.81       42.34      8.66 o 
   3   8   8        0.16       -5.75      5.75 o 
   4   8   8      214.99      244.93     17.97 o 
   5   8   8      270.72      250.98     18.92 o 
   6   8   8      294.41      315.64     24.60 o 
   7   8   8       16.53       21.90      8.62 o 
   8   8   8       39.79       55.64     18.31 o 
   9   8   8        5.00       16.93      7.94 o 
  10   8   8       27.33       21.23      9.40 o 
  11   8   8       13.59       12.85     16.07 o 
  -6   9   8        0.88        9.35     13.18 o 
  -5   9   8        0.03      -10.97     12.53 o 
  -4   9   8        0.76       11.17     14.80 o 
  -3   9   8        3.86       17.01     15.71 o 
  -2   9   8      375.44      416.00     40.44 o 
  -1   9   8       36.81       50.12     18.31 o 
   0   9   8       78.94      100.04     24.02 o 
   1   9   8     1161.23     1239.77     64.01 o 
   2   9   8        4.63       11.95     11.36 o 
   3   9   8      103.91      106.68     12.61 o 
   4   9   8       86.59      101.97     14.76 o 
   5   9   8      177.16      179.97     22.88 o 
   6   9   8      193.82      195.93     15.18 o 
   7   9   8        6.32        5.68      6.53 o 
   8   9   8      134.84      120.54     15.61 o 
   9   9   8        4.33        6.55      7.49 o 
  10   9   8        6.61       -0.73      8.12 o 
  -5  10   8       27.55       23.37     11.75 o 
  -4  10   8        1.86       26.55     19.28 o 
  -3  10   8       31.98       38.76     18.50 o 
  -2  10   8      190.64      249.68     33.63 o 
  -1  10   8       92.63       30.38     15.91 o 
   0  10   8        6.27        0.06     11.49 o 
   1  10   8       13.94        6.04     11.88 o 
   2  10   8        9.13       14.09     13.63 o 
   3  10   8       24.50       15.32     12.33 o 
   4  10   8        1.31       -1.63      5.11 o 
   5  10   8        3.80       24.81      8.31 o 
   6  10   8      246.43      263.77     18.17 o 
   7  10   8       24.08       21.28      7.70 o 
   8  10   8       39.12       50.91     11.32 o 
   9  10   8       26.73       24.66      9.52 o 
  -4  11   8        0.02        6.56     12.72 o 
  -3  11   8        6.29       18.37     16.75 o 
  -2  11   8       43.91       71.22     23.24 o 
  -1  11   8        0.00       -5.97      9.61 o 
   0  11   8       24.28       15.65     14.74 o 
   1  11   8       14.00       -4.09     12.08 o 
   2  11   8       16.92       22.20     13.89 o 
   3  11   8       33.66       31.88     16.16 o 
   4  11   8        9.50        4.87     10.97 o 
   5  11   8        3.54        4.80      6.66 o 
   6  11   8      188.34      204.02     17.15 o 
   7  11   8       82.60       65.60     12.48 o 
   8  11   8        0.57       -7.14      7.14 o 
  -3  12   8       37.82       -2.40     12.27 o 
  -2  12   8       56.12        0.78     13.76 o 
  -1  12   8       40.40       18.63     17.01 o 
   0  12   8       10.54        8.76     16.10 o 
   1  12   8        0.29      -10.91     10.97 o 
   2  12   8        4.72       15.58     14.02 o 
   3  12   8       53.03       56.67     21.75 o 
   4  12   8       53.39       52.84     20.64 o 
   5  12   8        0.01        2.34     14.48 o 
   6  12   8        0.12       11.17     13.18 o 
   7  12   8        0.01       -5.15      8.55 o 
   0  13   8       26.02        5.52     13.44 o 
   1  13   8       16.27      -11.04     11.04 o 
   2  13   8        0.17       -0.32     12.08 o 
   3  13   8       33.65        4.22     14.09 o 
   4  13   8        4.45        1.69     10.91 o 
   5  13   8       31.07       -9.48      9.48 o 
   2 -10   9        1.79       -0.96     13.84 o 
   3 -10   9        9.64       -8.22     15.94 o 
   4 -10   9        9.85        8.21     23.76 o 
  -1  -9   9        4.45      -20.45     20.51 o 
   0  -9   9        2.51       27.98     21.94 o 
   1  -9   9       11.91       16.43     13.41 o 
   2  -9   9        1.57        5.08     11.09 o 
   3  -9   9        5.15      -15.22     18.34 o 
   4  -9   9       10.95        2.83     10.79 o 
   5  -9   9       36.98       49.08     14.88 o 
   6  -9   9        0.64       -7.82     13.93 o 
   7  -9   9       19.15       21.64     21.23 o 
  -2  -8   9        1.90        0.45     20.00 o 
  -1  -8   9        3.24       -1.95     14.87 o 
   0  -8   9       98.02      143.67     32.78 o 
   1  -8   9       22.69       30.62     13.95 o 
   2  -8   9        4.28      -18.96     18.96 o 
   3  -8   9       53.03       71.56     15.68 o 
   4  -8   9       73.25       74.91     16.36 o 
   5  -8   9       27.15       31.89     12.76 o 
   6  -8   9      235.44      252.04     25.09 o 
   7  -8   9      110.53      134.92     25.64 o 
   8  -8   9        0.18       -7.36     14.64 o 
  -3  -7   9        2.11        7.66     19.22 o 
  -2  -7   9       11.29       17.01     19.28 o 
  -1  -7   9        0.12       -2.21     15.71 o 
   0  -7   9        0.00      -12.20     12.20 o 
   1  -7   9        2.52        6.67      8.86 o 
   2  -7   9       45.41       35.43     12.46 o 
   3  -7   9       34.82       16.03     12.59 o 
   4  -7   9        8.64       16.64     10.07 o 
   5  -7   9        2.12        7.79     12.24 o 
   6  -7   9      114.96      147.76     21.17 o 
   7  -7   9        0.30        2.38      9.36 o 
   8  -7   9        7.02        4.13     10.69 o 
   9  -7   9        3.87       -3.25     10.52 o 
  -4  -6   9        0.87       -0.78     11.23 o 
  -3  -6   9       52.04       46.16     19.80 o 
  -2  -6   9        1.96      -13.76     13.76 o 
  -1  -6   9        0.39      -12.40     12.40 o 
   0  -6   9       35.93       48.24     21.42 o 
   1  -6   9      123.56      130.27     20.19 o 
   2  -6   9      129.65      141.43     48.27 o 
   3  -6   9        5.46       -7.01      7.01 o 
   4  -6   9     1062.36     1177.88     46.17 o 
   5  -6   9       47.25       33.23     11.93 o 
   6  -6   9       52.60       61.34     27.59 o 
   7  -6   9       22.92       11.85     10.56 o 
   8  -6   9        0.01        5.08      9.20 o 
   9  -6   9        1.33       -2.43      9.40 o 
  10  -6   9        0.71       24.37     12.18 o 
  -5  -5   9        4.64       -5.39     10.58 o 
  -4  -5   9       17.97       37.98     20.19 o 
  -3  -5   9        8.16       20.64     14.28 o 
  -2  -5   9       16.12       40.19     17.59 o 
  -1  -5   9      266.46      313.76     36.10 o 
   0  -5   9      149.00      100.24     24.86 o 
   1  -5   9      102.57      107.77     25.58 o 
   2  -5   9      405.41      395.69     26.23 o 
   3  -5   9      116.12      122.51     20.42 o 
   4  -5   9      160.52      151.41     18.38 o 
   5  -5   9       94.96      112.81     16.85 o 
   6  -5   9        0.13        4.71      7.78 o 
   7  -5   9        6.56        3.65      7.89 o 
   8  -5   9       35.16       30.26     11.36 o 
   9  -5   9        8.17       10.36     16.04 o 
  10  -5   9       21.88        7.27     10.00 o 
  11  -5   9        4.17        8.51     10.98 o 
  -5  -4   9       19.69       23.52     12.04 o 
  -4  -4   9        0.04       -7.25     12.37 o 
  -3  -4   9       36.04       49.73     19.09 o 
  -2  -4   9       98.75      105.75     26.23 o 
  -1  -4   9       10.26        5.19     11.95 o 
   0  -4   9      113.37       91.73     21.94 o 
   1  -4   9       34.03       17.53     12.98 o 
   2  -4   9        5.29        5.01      9.02 o 
   3  -4   9        4.43        0.72      5.94 o 
   4  -4   9        0.79       -1.85     16.10 o 
   5  -4   9        0.11        0.65      6.62 o 
   6  -4   9      131.33      162.96     18.28 o 
   7  -4   9       37.08       41.29     11.92 o 
   8  -4   9       60.10       51.35     14.77 o 
   9  -4   9        9.01       18.31      9.74 o 
  10  -4   9       74.81       83.43     16.62 o 
  11  -4   9       13.69       -5.65     16.29 o 
  -6  -3   9       36.70       35.40     13.15 o 
  -5  -3   9        8.82       19.32     10.28 o 
  -4  -3   9       68.56       76.69     15.15 o 
  -3  -3   9      309.94      288.97     22.74 o 
  -2  -3   9       87.18       93.57     14.58 o 
  -1  -3   9        1.13        9.42      6.26 o 
   0  -3   9       96.70      129.32     26.55 o 
   1  -3   9      193.27      173.14     23.31 o 
   2  -3   9        1.14       -1.82      7.66 o 
   3  -3   9        0.26       -0.23      5.52 o 
   4  -3   9       68.73       76.72     13.30 o 
   5  -3   9       84.59       69.49     12.62 o 
   6  -3   9      299.43      331.06     36.61 o 
   7  -3   9        1.15       11.73      7.41 o 
   8  -3   9       52.32       72.45     14.00 o 
   9  -3   9       39.85       38.27     11.25 o 
  10  -3   9        1.25       -1.63      8.26 o 
  11  -3   9       25.48       15.19     16.04 o 
  12  -3   9        1.32      -14.09     14.09 o 
  -6  -2   9        0.02       10.68     10.11 o 
  -5  -2   9        2.90       -6.33      7.96 o 
  -4  -2   9        9.72       10.96     12.63 o 
  -3  -2   9       68.38       58.28     12.52 o 
  -2  -2   9      358.20      383.82     23.16 o 
  -1  -2   9      431.91      478.26     24.38 o 
   0  -2   9      362.77      362.47     22.14 o 
   1  -2   9       15.07       28.29      7.32 o 
   2  -2   9      611.88      648.87     41.87 o 
   3  -2   9      472.85      430.59     24.02 o 
   4  -2   9      128.03      151.09     18.79 o 
   5  -2   9       60.82       48.55     10.25 o 
   6  -2   9      376.16      379.22     23.15 o 
   7  -2   9       19.82       25.11      8.71 o 
   8  -2   9        0.35        3.16      6.31 o 
   9  -2   9       18.03       25.52      8.84 o 
  10  -2   9       22.47       41.42     18.37 o 
  11  -2   9        8.36       11.69     15.58 o 
  12  -2   9        8.70      -12.85     12.85 o 
  -6  -1   9       62.77       77.04     28.11 o 
  -5  -1   9        2.28       12.14      9.52 o 
  -4  -1   9      127.94      119.03     17.81 o 
  -3  -1   9       40.70       36.52     10.05 o 
  -2  -1   9      120.24      137.76     15.96 o 
  -1  -1   9      376.94      331.38     20.64 o 
   0  -1   9      914.59      940.68     31.27 o 
   1  -1   9       24.51       22.86      6.70 o 
   2  -1   9        0.24       -3.41      3.41 o 
   3  -1   9      140.34      154.13     10.53 o 
   4  -1   9      228.13      232.21     16.68 o 
   5  -1   9        8.84        7.96      5.77 o 
   6  -1   9      117.20      142.91     16.07 o 
   7  -1   9       92.65       99.04     12.51 o 
   8  -1   9       49.11       72.12     12.00 o 
   9  -1   9       11.32        9.93     12.59 o 
  10  -1   9        7.52       13.83     13.70 o 
  11  -1   9       17.39       17.01     15.97 o 
  12  -1   9       20.88       43.95     21.75 o 
  -7   0   9        0.08       -1.71     14.54 o 
  -6   0   9        1.47       -7.39      8.84 o 
  -5   0   9       23.87        3.08      9.71 o 
  -4   0   9       23.45       22.09      9.35 o 
  -3   0   9       32.11       28.41      9.71 o 
  -2   0   9      117.73       89.95     14.25 o 
  -1   0   9      937.72      975.58     65.70 o 
   0   0   9        1.11       10.35      5.03 o 
   1   0   9       11.07        7.92      5.13 o 
   2   0   9       25.53       19.73      5.74 o 
   3   0   9       89.77      107.19     10.18 o 
   4   0   9       18.17       11.37      6.49 o 
   5   0   9      421.22      416.91     15.14 o 
   6   0   9       72.62       72.88      8.30 o 
   7   0   9        0.74       -5.49      5.49 o 
   8   0   9        0.11        2.47      9.87 o 
   9   0   9       56.94       32.01     15.52 o 
  10   0   9        2.10      -11.62     11.62 o 
  11   0   9       31.84       19.41     16.55 o 
  12   0   9       66.83       72.39     25.45 o 
  -7   1   9        0.14        5.91     15.71 o 
  -6   1   9        0.02       -1.99      8.10 o 
  -5   1   9        5.24       -1.05      7.73 o 
  -4   1   9       37.32       39.09     10.68 o 
  -3   1   9        9.87       10.64      7.55 o 
  -2   1   9        7.22       13.07     12.98 o 
  -1   1   9      486.38      452.96     23.30 o 
   0   1   9      520.15      491.03     22.71 o 
   1   1   9        4.83        7.28      4.63 o 
   2   1   9        0.93       -3.37      3.37 o 
   3   1   9      133.07      143.49     11.83 o 
   4   1   9        8.13       -0.37      4.74 o 
   5   1   9       52.91       56.96      9.45 o 
   6   1   9       18.51       17.17      4.84 o 
   7   1   9        1.39       -4.63      4.63 o 
   8   1   9        6.57       23.05     12.46 o 
   9   1   9       82.45       77.19     21.55 o 
  10   1   9      157.54      178.98     33.11 o 
  11   1   9       97.34       85.11     24.99 o 
  12   1   9      538.57      549.67     52.97 o 
  -7   2   9       11.66       21.88     17.40 o 
  -6   2   9      112.11      132.57     29.02 o 
  -5   2   9      242.83      253.46     22.46 o 
  -4   2   9       13.11       26.71     13.57 o 
  -3   2   9       39.43       45.61     10.70 o 
  -2   2   9      197.88      205.70     23.11 o 
  -1   2   9       35.58       55.41      9.81 o 
   0   2   9     1225.49     1150.76     35.24 o 
   1   2   9       83.34       71.67     10.50 o 
   2   2   9       95.28      111.46     10.99 o 
   3   2   9       15.30       24.42      6.61 o 
   4   2   9      875.57      940.46     54.11 o 
   5   2   9       25.03       42.69     11.75 o 
   6   2   9       17.71       15.73      6.37 o 
   7   2   9       15.65       12.51      6.51 o 
   8   2   9       19.30       18.48      7.85 o 
   9   2   9       61.99       80.18     22.01 o 
  10   2   9        0.06       -7.79     10.26 o 
  11   2   9        1.75       12.98     14.15 o 
  12   2   9       12.74       10.06     15.52 o 
  -7   3   9        7.51       -1.95     14.22 o 
  -6   3   9        6.81       14.87     14.35 o 
  -5   3   9        0.87        2.79     11.88 o 
  -4   3   9      135.40      136.62     17.67 o 
  -3   3   9        1.16       -2.62      5.65 o 
  -2   3   9     2321.14     2302.55     54.36 o 
  -1   3   9      221.40      230.36     24.31 o 
   0   3   9      164.39      147.52     13.33 o 
   1   3   9        0.67        0.70      4.58 o 
   2   3   9      427.41      419.22     20.48 o 
   3   3   9       15.07       18.02      5.83 o 
   4   3   9        5.47        3.85      4.04 o 
   5   3   9      143.73      134.93     12.70 o 
   6   3   9      483.92      496.28     26.62 o 
   7   3   9        5.07        9.86      6.74 o 
   8   3   9       16.11       18.74      7.53 o 
   9   3   9        4.14        6.04      9.67 o 
  10   3   9       28.26       24.73     16.29 o 
  11   3   9       39.62       60.38     21.81 o 
  12   3   9       90.47       61.74     23.89 o 
  -7   4   9        0.28       -2.21     16.62 o 
  -6   4   9        2.99        4.35     13.18 o 
  -5   4   9        4.87       -7.47      8.89 o 
  -4   4   9      293.73      350.31     35.84 o 
  -3   4   9      113.33       87.38     21.49 o 
  -2   4   9      228.34      245.42     31.36 o 
  -1   4   9      131.43       99.58     11.83 o 
   0   4   9       29.38       28.15      7.13 o 
   1   4   9       81.38       90.76     12.36 o 
   2   4   9       78.07       70.15     10.71 o 
   3   4   9      549.24      563.79     50.22 o 
   4   4   9       56.53       54.63      9.49 o 
   5   4   9      348.23      359.35     20.24 o 
   6   4   9       15.33       19.42      7.98 o 
   7   4   9        4.94        2.49      6.03 o 
   8   4   9      137.16      158.71     15.98 o 
   9   4   9        9.51       26.99     10.13 o 
  10   4   9       24.43       17.20     13.37 o 
  11   4   9       51.14       61.93     21.03 o 
  12   4   9        4.20       11.75     17.07 o 
  -6   5   9        3.22       23.83     17.98 o 
  -5   5   9      114.16       92.83     25.51 o 
  -4   5   9       11.50        0.91     10.13 o 
  -3   5   9       54.04       71.02     19.22 o 
  -2   5   9       64.03       64.21     17.46 o 
  -1   5   9      170.05      182.64     14.85 o 
   0   5   9      153.29      171.40     14.53 o 
   1   5   9        0.21       -0.55      4.35 o 
   2   5   9      492.24      530.39     24.15 o 
   3   5   9      159.87      168.59     20.03 o 
   4   5   9      204.70      163.14     14.27 o 
   5   5   9       15.77        3.01      5.58 o 
   6   5   9      179.29      202.01     34.34 o 
   7   5   9      173.00      205.61     37.20 o 
   8   5   9       67.40       81.90     14.83 o 
   9   5   9        9.36        8.68      7.98 o 
  10   5   9        4.50        9.15      9.51 o 
  11   5   9       25.68       27.14     19.09 o 
  12   5   9        3.19       -5.84     16.04 o 
  -6   6   9       24.61       29.47     18.89 o 
  -5   6   9        0.01       -7.79     10.45 o 
  -4   6   9        2.87       28.37     15.91 o 
  -3   6   9      131.87      164.83     29.34 o 
  -2   6   9        0.89       -0.19      9.28 o 
  -1   6   9       49.61       36.16     16.36 o 
   0   6   9      374.87      411.90     21.11 o 
   1   6   9        5.53       -0.95      5.26 o 
   2   6   9       33.60       30.92      7.53 o 
   3   6   9       21.44       29.30      9.09 o 
   4   6   9       22.28       18.38      9.25 o 
   5   6   9      120.89      134.60     23.66 o 
   6   6   9       12.00       10.81      6.83 o 
   7   6   9       14.68       21.45      8.40 o 
   8   6   9        8.53        8.41      8.23 o 
   9   6   9        0.29       -7.36     13.99 o 
  10   6   9       11.24       33.34     11.89 o 
  -6   7   9       16.51       59.21     24.99 o 
  -5   7   9        2.60       26.36     14.67 o 
  -4   7   9       29.55       41.29     17.01 o 
  -3   7   9      114.08      111.60     25.84 o 
  -2   7   9        1.10        4.61     10.45 o 
  -1   7   9       35.66       44.34     16.81 o 
   0   7   9       27.03       44.79     15.91 o 
   1   7   9        7.82       -0.46      5.08 o 
   2   7   9       73.29      108.60     23.08 o 
   3   7   9      446.40      437.44     23.11 o 
   4   7   9      414.82      394.16     22.83 o 
   5   7   9       57.76       59.83     13.21 o 
   6   7   9        3.21       -5.28      6.56 o 
   7   7   9       68.11       71.96     13.54 o 
   8   7   9       11.98       19.97     11.04 o 
   9   7   9       67.90       73.64     15.67 o 
  10   7   9        0.90        4.79      9.54 o 
  11   7   9        0.38        5.93     10.22 o 
  -5   8   9       14.24        0.58     16.04 o 
  -4   8   9       16.31       57.71     21.55 o 
  -3   8   9       27.79       61.48     20.64 o 
  -2   8   9        1.06       -1.17     10.06 o 
  -1   8   9      136.17       95.50     22.40 o 
   0   8   9        5.12       11.10     12.33 o 
   1   8   9       63.16       31.42     13.63 o 
   2   8   9      771.26      774.36     49.27 o 
   3   8   9       21.92       18.24      7.11 o 
   4   8   9       82.11      101.66     14.11 o 
   5   8   9        7.89       10.65      7.65 o 
   6   8   9        9.54       21.11      9.67 o 
   7   8   9        6.25        9.78      8.21 o 
   8   8   9       28.52       34.96     11.95 o 
   9   8   9       19.30       24.02     15.06 o 
  10   8   9       17.11       38.15     11.22 o 
  -5   9   9        5.89       -9.93      9.93 o 
  -4   9   9       14.01       17.01     19.41 o 
  -3   9   9       80.18       79.27     24.21 o 
  -2   9   9       37.81       39.34     18.76 o 
  -1   9   9        1.67        7.01     13.18 o 
   0   9   9       75.06       48.30     18.24 o 
   1   9   9      158.74      195.73     28.37 o 
   2   9   9       60.30       86.28     22.33 o 
   3   9   9       77.78       59.40     19.28 o 
   4   9   9       89.11      110.08     15.30 o 
   5   9   9        9.58       -0.01      6.77 o 
   6   9   9        5.77       -1.28      7.75 o 
   7   9   9        0.76       -5.09      7.57 o 
   8   9   9       57.75       91.76     13.42 o 
   9   9   9       35.25       43.20     10.10 o 
  10   9   9        0.18       -1.49      7.44 o 
  -4  10   9        1.25       -9.35     10.52 o 
  -3  10   9        0.12        2.21     14.41 o 
  -2  10   9        0.27       18.11     14.93 o 
  -1  10   9       11.10       11.49     13.96 o 
   0  10   9        0.95        2.21     11.88 o 
   1  10   9        1.54       -1.10     11.30 o 
   2  10   9       75.42       75.89     21.81 o 
   3  10   9       49.46       49.21     18.63 o 
   4  10   9      348.64      355.89     37.65 o 
   5  10   9      210.57      238.01     21.08 o 
   6  10   9      187.67      198.18     16.39 o 
   7  10   9       68.79      102.33     14.34 o 
   8  10   9        6.22        6.17      8.08 o 
   9  10   9       27.21       25.24     11.04 o 
  -3  11   9        9.28       -6.56     11.04 o 
  -2  11   9        1.03      -11.62     12.72 o 
  -1  11   9       11.70       -1.75     16.04 o 
   0  11   9       66.87       89.78     25.12 o 
   1  11   9      126.03      174.37     32.46 o 
   2  11   9       14.54       13.89     13.83 o 
   3  11   9       25.63       51.09     20.13 o 
   4  11   9        0.24        7.66     14.35 o 
   5  11   9       85.71       70.44     21.16 o 
   6  11   9        2.49       10.53      8.52 o 
   7  11   9       34.20       32.58     10.45 o 
   8  11   9       41.20       34.80     10.82 o 
  -2  12   9       10.76       -9.48     12.92 o 
  -1  12   9       13.87       -5.19     13.18 o 
   0  12   9       11.50       31.29     17.92 o 
   1  12   9       71.44       31.42     18.57 o 
   2  12   9       16.76       29.60     18.11 o 
   3  12   9        6.72       14.02     15.45 o 
   4  12   9      180.11       89.65     26.10 o 
   5  12   9        0.59      -11.62     12.27 o 
   6  12   9        0.85        0.91     12.14 o 
   0  13   9       27.12        7.66     13.57 o 
   1  13   9        0.85       -9.15     11.62 o 
   3  13   9       16.46       11.75     11.82 o 
   4  13   9       25.70        5.52     11.56 o 
   2  -9  10       18.21       -3.59     33.37 o 
   3  -9  10       10.57        6.39     26.91 o 
   4  -9  10       78.51       54.78     44.99 o 
   5  -9  10        5.70        7.42     16.39 o 
   0  -8  10        3.17        6.69     19.54 o 
   1  -8  10       16.42       29.47     22.72 o 
   2  -8  10        1.74       10.40     18.86 o 
   3  -8  10        1.47       -8.46     28.89 o 
   4  -8  10        0.52       14.95     10.02 o 
   5  -8  10        2.47        0.49      9.86 o 
   6  -8  10       80.01       96.87     19.70 o 
   7  -8  10       29.04       23.18     13.66 o 
  -2  -7  10        3.60       29.21     23.05 o 
  -1  -7  10       15.21       -4.54     16.62 o 
   0  -7  10       23.07        7.40     17.01 o 
   1  -7  10        0.44       -3.44     16.42 o 
   2  -7  10        2.21       17.85     10.95 o 
   3  -7  10        9.00       18.38     25.29 o 
   4  -7  10       38.49       59.59     14.74 o 
   5  -7  10       48.66       57.09     14.65 o 
   6  -7  10        0.24        4.20     10.09 o 
   7  -7  10       59.86       47.95     15.81 o 
   8  -7  10        5.72        8.81     12.33 o 
   9  -7  10        1.40        7.83     17.37 o 
  -3  -6  10        3.44       -8.76     10.52 o 
  -2  -6  10        5.89        4.48     12.33 o 
  -1  -6  10        6.65       15.58     18.05 o 
   0  -6  10       20.40       24.09     18.76 o 
   1  -6  10       17.83       21.75     15.97 o 
   2  -6  10       74.13       91.58     17.85 o 
   3  -6  10      242.64      228.67     22.68 o 
   4  -6  10       35.09       56.73     18.31 o 
   5  -6  10        4.24        5.73      9.71 o 
   6  -6  10      388.55      464.50     58.52 o 
   7  -6  10       56.76       84.83     18.16 o 
   8  -6  10       47.68       43.76     14.83 o 
   9  -6  10        2.85      -10.57     14.77 o 
  10  -6  10       41.51       89.48     18.45 o 
  -4  -5  10       24.63        3.44     10.65 o 
  -3  -5  10       72.53       29.15     16.55 o 
  -2  -5  10        5.94       24.73     17.40 o 
  -1  -5  10        1.22       -8.50      8.50 o 
   0  -5  10        1.97        9.41     15.45 o 
   1  -5  10        2.52        2.27     11.62 o 
   2  -5  10        2.47       11.33      8.48 o 
   3  -5  10      306.71      275.32     23.67 o 
   4  -5  10       21.40       17.22      8.42 o 
   5  -5  10        5.32        6.16      8.24 o 
   6  -5  10      183.21      190.57     20.36 o 
   7  -5  10        2.61       -1.59      8.70 o 
   8  -5  10       54.15       59.54     15.37 o 
   9  -5  10        1.94       -1.36      9.99 o 
  10  -5  10        0.19       -9.94     20.19 o 
  -4  -4  10        0.27      -11.82     12.98 o 
  -3  -4  10        6.52       -1.23     15.39 o 
  -2  -4  10        8.95       16.10     13.31 o 
  -1  -4  10       53.13       42.46     15.91 o 
   0  -4  10      326.60      352.64     37.39 o 
   1  -4  10       97.66      126.59     26.49 o 
   2  -4  10       56.58       74.33     21.55 o 
   3  -4  10        9.56       -7.37      7.37 o 
   4  -4  10      383.56      360.02     25.32 o 
   5  -4  10       62.25       70.79     14.39 o 
   6  -4  10        0.58       -2.76      7.24 o 
   7  -4  10       11.23        2.83     10.48 o 
   8  -4  10        0.34       -1.21     13.50 o 
   9  -4  10       33.87       22.33     11.14 o 
  10  -4  10        0.50       -0.88     12.69 o 
  11  -4  10        9.80        0.65     15.71 o 
  -5  -3  10        5.48       17.98     16.16 o 
  -4  -3  10       41.10       36.29     19.22 o 
  -3  -3  10       21.87       41.48     15.65 o 
  -2  -3  10      209.99      168.53     31.75 o 
  -1  -3  10       79.85       66.48     19.48 o 
   0  -3  10      168.77      182.29     27.40 o 
   1  -3  10        6.23       -5.39      6.62 o 
   2  -3  10      149.47      147.63     27.53 o 
   3  -3  10      149.78      151.40     16.67 o 
   4  -3  10        2.24        7.19      8.31 o 
   5  -3  10       72.19       66.38     13.10 o 
   6  -3  10      133.37      142.89     17.51 o 
   7  -3  10       48.22       61.92     13.58 o 
   8  -3  10       47.78       46.96     17.85 o 
   9  -3  10       37.73       36.89     11.85 o 
  10  -3  10       25.57        4.67     14.35 o 
  11  -3  10        0.75      -11.95     15.19 o 
  -5  -2  10        4.22       -3.01      9.02 o 
  -4  -2  10       17.80       16.06      9.48 o 
  -3  -2  10       10.36       16.65      9.22 o 
  -2  -2  10       96.01       76.99     13.98 o 
  -1  -2  10       95.94      106.21     23.57 o 
   0  -2  10      151.37      192.36     26.62 o 
   1  -2  10      805.47      730.99     48.95 o 
   2  -2  10       30.73        7.27      9.22 o 
   3  -2  10       56.16       60.89     17.27 o 
   4  -2  10      216.21      210.41     31.06 o 
   5  -2  10        1.47       15.43      6.91 o 
   6  -2  10       43.01       39.18     12.98 o 
   7  -2  10       87.27       76.90     14.80 o 
   8  -2  10        2.06        7.60      7.71 o 
   9  -2  10       58.80       44.53     17.59 o 
  10  -2  10        0.07      -11.82     12.01 o 
  11  -2  10        4.62      -13.37     13.37 o 
  12  -2  10        9.11      -10.84     16.36 o 
  -5  -1  10        0.00        3.88      9.08 o 
  -4  -1  10        0.64       -0.99      7.79 o 
  -3  -1  10       27.08       14.95      8.68 o 
  -2  -1  10       75.18       76.42     13.90 o 
  -1  -1  10        0.72        1.00      6.66 o 
   0  -1  10      365.32      379.07     21.73 o 
   1  -1  10       17.04       20.64      7.28 o 
   2  -1  10      122.88      158.86     22.40 o 
   3  -1  10      145.90      116.27     22.66 o 
   4  -1  10       94.48       84.20     20.38 o 
   5  -1  10      223.02      235.81     48.49 o 
   6  -1  10      352.03      374.53     24.18 o 
   7  -1  10        5.00        6.96      7.53 o 
   8  -1  10      112.26      118.02     25.64 o 
   9  -1  10       35.35       25.19     14.61 o 
  10  -1  10        3.92       -0.39     13.11 o 
  11  -1  10        3.80       -8.05     13.24 o 
  12  -1  10        2.35        1.36     16.04 o 
  -6   0  10        3.19        4.67     10.63 o 
  -5   0  10        2.59       -8.08      8.08 o 
  -4   0  10       17.85       29.47     10.81 o 
  -3   0  10      147.66      167.45     19.11 o 
  -2   0  10      126.56      140.51     17.93 o 
  -1   0  10       15.31       16.92      7.55 o 
   0   0  10      290.66      332.73     20.92 o 
   1   0  10      141.81      145.00     25.09 o 
   2   0  10      191.28      173.13     14.87 o 
   3   0  10        7.23        7.98      5.83 o 
   4   0  10       69.13       76.54     18.24 o 
   5   0  10      137.39      154.73     25.03 o 
   6   0  10      177.84      184.11     23.99 o 
   7   0  10       98.52       99.16     12.36 o 
   8   0  10        1.21       -3.70      9.09 o 
   9   0  10        2.75       23.63     14.41 o 
  10   0  10        0.01       15.26     12.85 o 
  11   0  10       12.08       15.97     15.58 o 
  12   0  10       31.61       39.47     21.55 o 
  -6   1  10        7.29        9.41     14.54 o 
  -5   1  10       97.47      126.51     19.77 o 
  -4   1  10        4.11        8.82     11.65 o 
  -3   1  10      149.44      178.00     18.60 o 
  -2   1  10        8.45        4.05      7.51 o 
  -1   1  10        3.19        8.56      6.33 o 
   0   1  10      970.55      986.12     34.42 o 
   1   1  10      237.32      229.85     16.73 o 
   2   1  10       58.76       60.07     11.10 o 
   3   1  10        0.02       -0.70      5.02 o 
   4   1  10      234.52      243.58     16.40 o 
   5   1  10       21.25       28.56      7.48 o 
   6   1  10        7.79        1.95      5.74 o 
   7   1  10        0.05        2.83      5.88 o 
   8   1  10        0.04        0.78     10.13 o 
   9   1  10      119.18      136.01     29.54 o 
  10   1  10        0.51       -2.47     12.53 o 
  11   1  10       21.75        7.47     15.78 o 
  12   1  10       65.95       84.66     25.97 o 
  -6   2  10        5.16       14.15     15.26 o 
  -5   2  10        2.87        7.86     14.61 o 
  -4   2  10        2.84       -3.94      7.54 o 
  -3   2  10       66.38       96.28     15.81 o 
  -2   2  10        0.66        0.93      6.62 o 
  -1   2  10       11.84       37.88      9.78 o 
   0   2  10        0.05        3.70      5.47 o 
   1   2  10      821.37      799.39     30.55 o 
   2   2  10       61.54       58.00     10.59 o 
   3   2  10      138.55      124.03     13.07 o 
   4   2  10       41.25       31.82     13.41 o 
   5   2  10        0.33       -4.47      4.47 o 
   6   2  10       26.20       19.76      7.70 o 
   7   2  10       50.25       58.92     11.00 o 
   8   2  10        0.12       -2.41      6.02 o 
   9   2  10       34.21       34.21     16.81 o 
  10   2  10       10.08       17.01     14.74 o 
  11   2  10        4.97      -10.26     10.26 o 
  12   2  10        7.07        2.66     16.42 o 
  -6   3  10        7.95       10.45     16.49 o 
  -5   3  10        0.44        4.61     16.04 o 
  -4   3  10       44.50       41.68     19.22 o 
  -3   3  10      431.59      463.02     41.22 o 
  -2   3  10      686.05      667.61     30.64 o 
  -1   3  10       38.44       59.61     10.41 o 
   0   3  10      256.20      238.82     17.84 o 
   1   3  10      235.23      219.77     16.60 o 
   2   3  10      395.64      325.42     28.24 o 
   3   3  10       97.48       98.43     12.01 o 
   4   3  10        7.03       10.46      7.73 o 
   5   3  10       96.27      111.55     13.50 o 
   6   3  10       31.02       29.13      8.96 o 
   7   3  10        8.13       13.28      7.37 o 
   8   3  10       23.46       13.22      7.98 o 
   9   3  10       11.87       18.64      8.03 o 
  10   3  10        2.23        9.67     14.41 o 
  11   3  10        0.03        7.92     14.09 o 
  12   3  10       37.36       45.05     22.33 o 
  -6   4  10      135.94      202.16     38.30 o 
  -5   4  10        2.94      -12.40     12.40 o 
  -4   4  10        0.31        6.69     12.98 o 
  -3   4  10       29.55       22.27     13.96 o 
  -2   4  10      159.32      142.91     14.76 o 
  -1   4  10       65.35       93.43     18.92 o 
   0   4  10      274.87      254.55     20.22 o 
   1   4  10        2.23        4.44      6.23 o 
   2   4  10        2.63       -0.42      5.03 o 
   3   4  10       17.49       21.43      7.92 o 
   4   4  10        4.65       -2.90      4.89 o 
   5   4  10       95.46       82.99     13.25 o 
   6   4  10      326.38      371.27     29.64 o 
   7   4  10       28.44       35.54      9.36 o 
   8   4  10       34.48       35.06      9.99 o 
   9   4  10        1.61        0.90     17.76 o 
  10   4  10       19.34        5.84     11.82 o 
  11   4  10        5.50       10.91     14.93 o 
  12   4  10        0.13       25.32     18.44 o 
  -6   5  10      179.25      252.47     36.94 o 
  -5   5  10      137.05      171.26     32.52 o 
  -4   5  10        8.29       21.36     14.35 o 
  -3   5  10      154.70      149.64     28.37 o 
  -2   5  10      399.73      367.38     36.03 o 
  -1   5  10       52.49       43.53      9.44 o 
   0   5  10       38.99       36.32     13.02 o 
   1   5  10        1.18        3.53      5.18 o 
   2   5  10       70.25       76.12     12.01 o 
   3   5  10       59.98       64.22     11.23 o 
   4   5  10        0.02        4.44      4.80 o 
   5   5  10       50.23       48.80     11.13 o 
   6   5  10       46.54       58.19     11.56 o 
   7   5  10        0.53       -6.30      6.30 o 
   8   5  10      194.16      220.25     19.62 o 
   9   5  10       58.28       68.76     19.77 o 
  10   5  10       45.78       37.81     12.17 o 
  11   5  10        1.20        2.79     12.27 o 
  -5   6  10       22.12       25.64     18.57 o 
  -4   6  10        4.09        1.88     12.59 o 
  -3   6  10       55.61       53.49     19.28 o 
  -2   6  10        6.17        5.97     11.23 o 
  -1   6  10      123.10      184.63     31.36 o 
   0   6  10       27.51       23.44     12.98 o 
   1   6  10        0.31        4.14      8.67 o 
   2   6  10      232.71      212.26     17.02 o 
   3   6  10        0.26       -4.22      5.26 o 
   4   6  10        5.57       18.02      7.43 o 
   5   6  10        5.51        5.08      6.35 o 
   6   6  10      164.68      139.12     17.74 o 
   7   6  10       52.20       38.27     13.41 o 
   8   6  10        1.78        0.52      8.15 o 
   9   6  10        6.85       18.17     15.22 o 
  10   6  10       47.95       49.32     13.48 o 
  11   6  10        0.04       -5.19     11.56 o 
  -5   7  10       33.57       39.08     20.32 o 
  -4   7  10        0.79      -10.26     10.26 o 
  -3   7  10        7.90       33.04     17.79 o 
  -2   7  10        5.96       -9.54      9.54 o 
  -1   7  10        3.41       37.26     16.42 o 
   0   7  10       50.26       58.62     19.02 o 
   1   7  10       45.84       25.12     13.89 o 
   2   7  10        2.55       14.61     12.66 o 
   3   7  10        2.86        3.02      5.68 o 
   4   7  10       24.11       32.50     10.39 o 
   5   7  10      170.73      166.17     18.25 o 
   6   7  10        4.96       -0.59      6.73 o 
   7   7  10       17.80       35.39     10.54 o 
   8   7  10       18.37        2.17      7.68 o 
   9   7  10        0.08       -0.26      7.97 o 
  10   7  10        1.19       -4.04      8.87 o 
  11   7  10       17.88       -0.96      8.82 o 
  -4   8  10        1.93       18.31     14.54 o 
  -3   8  10       73.54       75.83     24.34 o 
  -2   8  10       34.46       15.00     14.22 o 
  -1   8  10      178.49      190.73     33.95 o 
   0   8  10       70.56       51.22     17.98 o 
   1   8  10        0.64        2.99      9.74 o 
   2   8  10       99.95       94.07     23.31 o 
   3   8  10      280.51      310.51     21.13 o 
   4   8  10      446.19      459.34     25.90 o 
   5   8  10        0.01        6.68      7.57 o 
   6   8  10        4.54        7.34      7.55 o 
   7   8  10        7.95        7.23     11.72 o 
   8   8  10        0.15       -1.42      7.52 o 
   9   8  10       17.08       18.95     13.08 o 
  10   8  10        0.54        9.78     15.03 o 
  -4   9  10       62.67       25.19     20.51 o 
  -3   9  10        0.10       -4.22     13.31 o 
  -2   9  10        4.22       10.97     15.84 o 
  -1   9  10       24.03       19.22     15.06 o 
   0   9  10      103.93       91.93     24.15 o 
   1   9  10      144.97      114.00     26.29 o 
   2   9  10       32.85       34.73     16.16 o 
   3   9  10      136.82      142.76     27.98 o 
   4   9  10       65.54       96.80     15.57 o 
   5   9  10      146.64      158.77     18.39 o 
   6   9  10       79.40       82.46     15.22 o 
   7   9  10      196.10      212.54     24.86 o 
   8   9  10       36.41       26.27     11.76 o 
   9   9  10       54.04       83.62     23.89 o 
  -3  10  10        1.35       -4.74     14.54 o 
  -2  10  10       15.86       16.23     17.72 o 
  -1  10  10        0.01       -4.15     13.50 o 
   0  10  10       83.95       94.59     24.86 o 
   1  10  10        0.65        1.62     12.40 o 
   2  10  10       62.71       67.06     20.32 o 
   3  10  10        6.21        8.63     11.62 o 
   4  10  10        5.00       -9.02      9.02 o 
   5  10  10      116.56       97.38     24.93 o 
   6  10  10       21.26       23.85     11.01 o 
   7  10  10       69.35       52.58     19.02 o 
   8  10  10       83.52       70.21     12.71 o 
   9  10  10       20.08       -1.17     15.13 o 
  -2  11  10       15.88        0.19     14.41 o 
  -1  11  10        0.00       -9.09     13.57 o 
   0  11  10       34.64        4.41     14.48 o 
   1  11  10       14.43      -10.65     11.95 o 
   2  11  10        0.02      -12.01     12.01 o 
   3  11  10       15.78       27.14     18.05 o 
   4  11  10       15.48       37.46     18.24 o 
   5  11  10       11.70       25.38     16.36 o 
   6  11  10        9.71        2.14     14.28 o 
   7  11  10       21.51       30.15     10.23 o 
   0  12  10        0.01        9.61     11.56 o 
   1  12  10       93.17       90.69     26.88 o 
   2  12  10      124.97      149.51     31.49 o 
   3  12  10        1.19        8.63     15.26 o 
   4  12  10        0.85       -0.97     13.24 o 
   5  12  10        0.27      -11.30     11.30 o 
   6  12  10       66.03      102.77     27.72 o 
   2  -8  11        0.15       17.07     20.19 o 
   3  -8  11        8.23        0.18     12.27 o 
   4  -8  11       15.78       -7.34     23.27 o 
   5  -8  11        4.93       12.60     10.49 o 
   0  -7  11        0.15       -1.95     15.97 o 
   1  -7  11       11.33       50.77     24.60 o 
   2  -7  11        0.54      -11.49     14.02 o 
   3  -7  11        2.17        8.34     11.25 o 
   4  -7  11       63.98       54.90     16.52 o 
   5  -7  11       68.63       74.33     16.92 o 
   6  -7  11       84.25       80.21     18.29 o 
   7  -7  11      400.16      397.91     32.97 o 
   8  -7  11       14.00       32.92     15.11 o 
  -1  -6  11        0.08        1.23     11.62 o 
   0  -6  11       13.82       27.72     20.64 o 
   1  -6  11        0.76       22.07     16.68 o 
   2  -6  11       12.18        7.27     16.04 o 
   3  -6  11       22.57       13.26     10.05 o 
   4  -6  11        8.26       25.54     24.38 o 
   5  -6  11       35.12       58.89     15.43 o 
   6  -6  11      216.78      230.66     26.46 o 
   7  -6  11        1.74       -0.02     10.72 o 
   8  -6  11        5.28        5.37     11.20 o 
   9  -6  11       92.63       93.94     20.02 o 
  -2  -5  11        3.51      -11.43     11.43 o 
  -1  -5  11        2.40        9.54     12.53 o 
   0  -5  11        7.64        1.82     13.37 o 
   1  -5  11       14.63       -9.54     13.31 o 
   2  -5  11       11.54       36.94     17.07 o 
   3  -5  11       47.29       26.85     11.05 o 
   4  -5  11       31.59       25.31     26.71 o 
   5  -5  11        1.34        8.41     18.34 o 
   6  -5  11       38.53       58.62     19.96 o 
   7  -5  11      449.60      511.09     65.31 o 
   8  -5  11        0.11      -15.78     15.78 o 
   9  -5  11       39.18       54.47     17.53 o 
  10  -5  11        4.75       13.14     19.51 o 
  -3  -4  11       19.94       -2.40     12.72 o 
  -2  -4  11        6.37        2.47     15.39 o 
  -1  -4  11       41.62       30.97     18.57 o 
   0  -4  11       74.79       67.26     20.38 o 
   1  -4  11      190.91      203.26     29.02 o 
   2  -4  11        0.12       -5.06     10.78 o 
   3  -4  11       23.14       41.29     16.42 o 
   4  -4  11      303.09      286.37     23.91 o 
   5  -4  11      113.10      112.98     18.10 o 
   6  -4  11        0.72       -9.58      9.58 o 
   7  -4  11       40.98       38.30     39.73 o 
   8  -4  11       10.75       -8.80      9.22 o 
   9  -4  11        1.62       -2.11      9.83 o 
  10  -4  11        1.73       15.26     15.45 o 
  -4  -3  11        0.00       13.50     13.50 o 
  -3  -3  11        0.29        2.92     14.15 o 
  -2  -3  11       11.24        4.03     13.50 o 
  -1  -3  11       19.63       27.79     15.52 o 
   0  -3  11       58.16       70.44     20.97 o 
   1  -3  11      218.60      257.08     32.98 o 
   2  -3  11        0.06        8.57      8.70 o 
   3  -3  11       24.65       31.62     16.36 o 
   4  -3  11      237.11      217.45     20.06 o 
   5  -3  11       13.24       33.27     10.26 o 
   6  -3  11       27.18       37.36     11.43 o 
   7  -3  11        7.10       -0.42      8.15 o 
   8  -3  11        0.12       -7.88      7.88 o 
   9  -3  11       12.03        7.92     12.98 o 
  10  -3  11       12.11        7.08     14.74 o 
  11  -3  11       17.49       46.87     23.24 o 
  -4  -2  11        0.23      -11.69     13.44 o 
  -3  -2  11        1.74       17.59     13.18 o 
  -2  -2  11       11.63       38.56     17.14 o 
  -1  -2  11      139.60      177.88     27.33 o 
   0  -2  11      136.35      145.81     28.63 o 
   1  -2  11       14.06       27.72     12.98 o 
   2  -2  11       60.29       54.40     16.75 o 
   3  -2  11      157.05      199.76     27.14 o 
   4  -2  11       14.18       29.86     13.96 o 
   5  -2  11       40.40       34.79     11.24 o 
   6  -2  11       55.75       77.12     30.03 o 
   7  -2  11       78.32       69.55     14.07 o 
   8  -2  11       69.90       81.42     27.01 o 
   9  -2  11       90.02       94.26     25.06 o 
  10  -2  11       13.24       28.69     18.76 o 
  11  -2  11       26.31       27.85     19.35 o 
  -4  -1  11        8.83       41.61     12.45 o 
  -3  -1  11        1.66       15.02     10.06 o 
  -2  -1  11       10.20        4.95      9.26 o 
  -1  -1  11        0.99       -1.30      9.41 o 
   0  -1  11       15.71       22.40     11.04 o 
   1  -1  11      373.87      378.29     36.10 o 
   2  -1  11      169.04      153.34     23.24 o 
   3  -1  11        0.03       -0.84      8.70 o 
   4  -1  11      225.78      255.85     29.80 o 
   5  -1  11       23.92        4.80      8.76 o 
   6  -1  11        5.27       17.76      8.26 o 
   7  -1  11       93.92      104.40     13.94 o 
   8  -1  11       24.01       14.22     13.76 o 
   9  -1  11       91.71       83.10     22.53 o 
  10  -1  11        5.22       20.64     14.74 o 
  11  -1  11        0.02       28.30     18.76 o 
  -5   0  11       76.34       91.67     22.40 o 
  -4   0  11        1.51       -4.56      9.39 o 
  -3   0  11       87.07       84.59     16.16 o 
  -2   0  11        1.14       12.24      8.05 o 
  -1   0  11       76.56       69.29     13.36 o 
   0   0  11        3.53       10.97      7.79 o 
   1   0  11      149.89      124.97     25.19 o 
   2   0  11       76.56       69.20     18.70 o 
   3   0  11      310.50      335.18     32.52 o 
   4   0  11       15.96       11.95     10.71 o 
   5   0  11        0.37        4.80      8.83 o 
   6   0  11        4.29        2.19      5.57 o 
   7   0  11      132.05      158.73     30.32 o 
   8   0  11       10.51       13.44     12.40 o 
   9   0  11       15.58       22.85     13.89 o 
  10   0  11        3.62       11.43     13.70 o 
  11   0  11        4.00       11.10     16.81 o 
  -5   1  11        1.61       14.63     10.85 o 
  -4   1  11       27.83       49.61     14.00 o 
  -3   1  11        7.55       13.72      9.46 o 
  -2   1  11       62.82       49.53     11.76 o 
  -1   1  11        5.90       15.23      8.26 o 
   0   1  11       31.05       55.15     16.75 o 
   1   1  11       59.32       84.93     13.73 o 
   2   1  11      141.36      135.48     15.30 o 
   3   1  11      431.11      436.48     23.44 o 
   4   1  11        3.88       -1.95      9.22 o 
   5   1  11       58.65      107.90     23.44 o 
   6   1  11      124.38      160.29     24.60 o 
   7   1  11        1.20        0.26      9.28 o 
   8   1  11        1.25        0.65      9.87 o 
   9   1  11       26.99       54.66     19.09 o 
  10   1  11        1.83       16.23     17.85 o 
  11   1  11        9.74       13.76     16.75 o 
  12   1  11        0.39        6.49     17.07 o 
  -5   2  11       18.84       71.74     24.67 o 
  -4   2  11       29.21       46.10     12.75 o 
  -3   2  11       64.19       46.51     12.53 o 
  -2   2  11       41.70       76.98     13.92 o 
  -1   2  11      403.72      410.29     30.41 o 
   0   2  11      637.78      628.41     33.56 o 
   1   2  11     1264.49     1312.95     41.29 o 
   2   2  11        0.80        8.57      7.35 o 
   3   2  11       51.90       56.38     30.41 o 
   4   2  11       16.18       11.84      7.28 o 
   5   2  11       14.92       11.59     12.40 o 
   6   2  11       33.26       22.77      7.96 o 
   7   2  11       56.55       54.34     17.33 o 
   8   2  11      144.83      146.20     29.93 o 
   9   2  11        0.98        7.92     11.23 o 
  10   2  11        1.35        6.88     15.26 o 
  11   2  11        8.88      -12.53     14.22 o 
  12   2  11       24.65       17.72     18.57 o 
  -5   3  11       20.93       17.07     18.57 o 
  -4   3  11        2.52       10.26     13.89 o 
  -3   3  11       41.70       17.53     14.93 o 
  -2   3  11       44.86       72.74     13.28 o 
  -1   3  11        0.08       -4.51      6.61 o 
   0   3  11      384.22      410.69     24.94 o 
   1   3  11       16.30       18.12      7.89 o 
   2   3  11        0.04       -1.19      6.85 o 
   3   3  11      739.92      736.33     30.81 o 
   4   3  11       27.03       28.64      9.03 o 
   5   3  11       29.69       27.67      8.83 o 
   6   3  11       12.57       13.17      7.95 o 
   7   3  11       68.40       66.38     12.42 o 
   8   3  11      205.09      216.50     19.02 o 
   9   3  11       63.36       53.59     12.93 o 
  10   3  11       17.36        6.49     14.48 o 
  11   3  11        7.79        4.41     15.32 o 
  -5   4  11        0.59      -12.33     14.09 o 
  -4   4  11      209.67      273.18     36.61 o 
  -3   4  11      212.70      257.28     32.91 o 
  -2   4  11      117.79      154.90     28.30 o 
  -1   4  11       55.54       63.50     12.23 o 
   0   4  11      112.28      123.69     15.10 o 
   1   4  11     1823.48     1877.66     50.52 o 
   2   4  11       61.47       73.87     12.04 o 
   3   4  11       16.64       13.42      8.60 o 
   4   4  11       35.28       58.59     11.47 o 
   5   4  11      137.21      148.48     15.24 o 
   6   4  11       71.95       77.94     14.83 o 
   7   4  11        1.61        2.64      8.83 o 
   8   4  11        3.08       -3.18      6.22 o 
   9   4  11      208.75      254.39     44.79 o 
  10   4  11       12.06       17.73     12.59 o 
  11   4  11        0.03       -7.73     11.69 o 
  -5   5  11       27.82       12.66     16.23 o 
  -4   5  11        0.11        4.67     14.28 o 
  -3   5  11      152.15      234.42     32.52 o 
  -2   5  11        6.37       24.93     14.28 o 
  -1   5  11      119.06      112.77     24.86 o 
   0   5  11       28.56       33.85      8.68 o 
   1   5  11       10.70       24.26      8.86 o 
   2   5  11        8.22       12.05      6.47 o 
   3   5  11        0.01        3.07      6.69 o 
   4   5  11       41.92       45.94     10.80 o 
   5   5  11        2.01       -0.06      6.08 o 
   6   5  11        5.71       11.95      7.12 o 
   7   5  11       15.13       24.61      9.03 o 
   8   5  11        1.47        8.99      7.71 o 
   9   5  11        2.33        9.39      8.05 o 
  10   5  11        4.55       18.30     10.43 o 
  11   5  11       47.66        6.43     14.15 o 
  -4   6  11        4.99        3.25     15.06 o 
  -3   6  11        2.87       -1.30     14.35 o 
  -2   6  11      174.78      152.76     31.16 o 
  -1   6  11       43.36       78.36     21.88 o 
   0   6  11        5.47        8.57     12.98 o 
   1   6  11       57.56       79.16     13.19 o 
   2   6  11       74.11      104.99     13.44 o 
   3   6  11       37.64       45.23     10.71 o 
   4   6  11        0.64       -4.61      6.68 o 
   5   6  11        0.44        9.69      6.33 o 
   6   6  11       81.85       74.01     13.03 o 
   7   6  11       26.55       36.14     10.63 o 
   8   6  11        1.21        1.31      7.29 o 
   9   6  11        8.96        7.50      9.08 o 
  10   6  11        0.30        2.55      9.24 o 
  11   6  11        0.24       -6.03      8.07 o 
  -4   7  11       23.86       33.30     21.10 o 
  -3   7  11        0.12       -3.70     12.85 o 
  -2   7  11        0.00        1.49     14.22 o 
  -1   7  11        8.42       11.04     13.76 o 
   0   7  11       15.10       14.28     15.13 o 
   1   7  11      169.77      159.05     27.92 o 
   2   7  11       56.79       64.54     17.63 o 
   3   7  11       10.88        0.94      5.86 o 
   4   7  11       61.68       44.81     11.46 o 
   5   7  11       25.51       32.56     10.09 o 
   6   7  11      126.16      141.00     24.86 o 
   7   7  11        3.91       -5.20      6.19 o 
   8   7  11        0.37        3.32      7.69 o 
   9   7  11        2.14        3.87      8.76 o 
  10   7  11       18.52        8.57     10.04 o 
  -3   8  11        9.20        8.18     15.00 o 
  -2   8  11        5.29       -0.71     12.98 o 
  -1   8  11        1.12        5.45     13.89 o 
   0   8  11       18.43       10.78     14.41 o 
   1   8  11       80.13       70.70     20.51 o 
   2   8  11       82.72       83.03     23.18 o 
   3   8  11      133.04      127.31     25.45 o 
   4   8  11       51.11       48.92     11.68 o 
   5   8  11       34.44       46.84     11.82 o 
   6   8  11      236.40      262.56     22.31 o 
   7   8  11        0.44       20.28     10.37 o 
   8   8  11       29.96       43.31     31.39 o 
   9   8  11       21.27       30.50     12.35 o 
  10   8  11       38.20       16.80     11.84 o 
  -3   9  11       17.65       10.00     19.41 o 
  -2   9  11        0.56       -2.27     13.63 o 
  -1   9  11       42.09       64.66     22.53 o 
   0   9  11       62.78       37.91     18.50 o 
   1   9  11      199.48      169.38     31.88 o 
   2   9  11       29.18       12.85     14.22 o 
   3   9  11        7.19        2.01     11.75 o 
   4   9  11       21.42       12.72     14.22 o 
   5   9  11       17.13       -7.04      7.33 o 
   6   9  11        0.21        2.26      8.42 o 
   7   9  11       16.73       34.20     25.74 o 
   8   9  11      114.85      119.87     20.40 o 
   9   9  11       83.20      101.50     22.49 o 
  -2  10  11       10.82       27.01     19.61 o 
  -1  10  11        4.29       10.13     15.52 o 
   0  10  11       46.44        5.06     16.42 o 
   1  10  11       32.59       40.90     18.70 o 
   2  10  11        0.33       24.99     17.07 o 
   3  10  11       10.20      -10.65     10.65 o 
   4  10  11       47.10       46.61     19.02 o 
   5  10  11        3.55       -9.67      9.67 o 
   6  10  11        1.46        0.81      8.84 o 
   7  10  11       17.06       12.49     11.67 o 
   8  10  11        4.41       -3.05     10.67 o 
  -1  11  11        2.59       38.17     21.75 o 
   0  11  11       25.23       17.07     17.79 o 
   1  11  11       57.89       50.18     20.06 o 
   2  11  11       52.73       46.68     21.29 o 
   3  11  11       38.67       14.48     15.65 o 
   4  11  11       19.22       23.18     17.92 o 
   5  11  11        0.33       -5.71     13.24 o 
   6  11  11        0.25       -5.78     12.85 o 
   7  11  11       88.40       93.09     26.88 o 
   2  12  11        4.99       14.87     19.35 o 
   3  12  11       26.30       41.74     23.18 o 
   4  12  11       46.22       90.30     27.27 o 
   3  -7  12       17.48      -15.00     15.00 o 
   4  -7  12        4.98      -10.28     27.10 o 
   5  -7  12       20.24        6.67      9.99 o 
   1  -6  12        4.43       33.11     20.45 o 
   2  -6  12        3.34       -2.79     16.36 o 
   3  -6  12       33.17       19.22     18.24 o 
   4  -6  12       24.90       27.96     12.34 o 
   5  -6  12       13.59       18.96     11.96 o 
   6  -6  12       14.71       32.37     13.97 o 
   7  -6  12       16.55       20.18     14.12 o 
   0  -5  12        4.16        6.69     11.30 o 
   1  -5  12        1.41       -5.65     14.48 o 
   2  -5  12      115.63       74.66     25.25 o 
   3  -5  12        3.54        2.73     13.76 o 
   4  -5  12        1.53       -8.40      8.59 o 
   5  -5  12       48.51       66.76     22.62 o 
   6  -5  12       37.63       27.72     17.69 o 
   7  -5  12        3.84       -1.21     16.16 o 
   8  -5  12       13.75       17.45     12.28 o 
   9  -5  12       81.01       82.22     18.56 o 
  -1  -4  12       48.14        6.95     13.70 o 
   0  -4  12       44.07       36.23     19.02 o 
   1  -4  12        3.48        4.67     12.66 o 
   2  -4  12       83.95       56.42     20.32 o 
   3  -4  12       41.73       43.50     20.25 o 
   4  -4  12       23.82       22.33     16.94 o 
   5  -4  12       23.80        6.28     10.91 o 
   6  -4  12       81.37       79.53     23.60 o 
   7  -4  12        8.70        0.45     17.04 o 
   8  -4  12       16.74       12.45     10.93 o 
   9  -4  12        1.52      -14.48     15.26 o 
  -2  -3  12        7.41       16.55     14.48 o 
  -1  -3  12       71.94      103.16     26.68 o 
   0  -3  12       40.76       39.41     19.09 o 
   1  -3  12        2.76       13.89     11.23 o 
   2  -3  12        0.85       10.91     10.58 o 
   3  -3  12       58.71       24.67     13.89 o 
   4  -3  12        7.53        1.69     10.84 o 
   5  -3  12       23.62       10.45     24.80 o 
   6  -3  12       20.57       38.69     15.35 o 
   7  -3  12       10.67        3.22      9.13 o 
   8  -3  12        1.44       13.20     10.05 o 
   9  -3  12        0.12        8.76     15.32 o 
  10  -3  12       28.47       27.66     19.87 o 
  -3  -2  12        5.45       10.91     15.00 o 
  -2  -2  12        9.15        4.48     14.28 o 
  -1  -2  12        1.06        9.93     13.89 o 
   0  -2  12        0.11        4.15     11.82 o 
   1  -2  12      191.50      191.58     28.11 o 
   2  -2  12        3.35       15.26     11.56 o 
   3  -2  12      145.78      137.63     28.43 o 
   4  -2  12       15.51       24.47     14.02 o 
   5  -2  12       12.17       16.23     13.24 o 
   6  -2  12        0.75       -3.58      7.52 o 
   7  -2  12        0.00       -5.33     21.85 o 
   8  -2  12        0.27      -11.62     11.62 o 
   9  -2  12       31.38        6.10     15.39 o 
  10  -2  12       30.57       28.24     21.10 o 
  -3  -1  12        0.79       34.60     16.94 o 
  -2  -1  12        0.79        6.69     11.36 o 
  -1  -1  12        4.88        8.63     10.84 o 
   0  -1  12      109.55      123.22     26.36 o 
   1  -1  12       39.43       43.24     15.91 o 
   2  -1  12        0.18        1.43      9.22 o 
   3  -1  12      648.63      660.75     49.21 o 
   4  -1  12      246.92      233.39     29.80 o 
   5  -1  12        7.03       -2.79      9.02 o 
   6  -1  12        5.95       -3.12     10.84 o 
   7  -1  12        0.00       -0.78     12.46 o 
   8  -1  12        5.84       10.71     13.24 o 
   9  -1  12        0.22       -4.54     13.57 o 
  10  -1  12       24.93       59.08     22.20 o 
  11  -1  12        0.24       -7.40     13.44 o 
  -3   0  12        1.54       -5.19     12.27 o 
  -2   0  12       40.74       30.32     15.91 o 
  -1   0  12        2.09        2.27     12.01 o 
   0   0  12        1.63       14.35     10.71 o 
   1   0  12        3.93        7.47     10.84 o 
   2   0  12       82.77       91.86     21.81 o 
   3   0  12       80.49      124.13     25.71 o 
   4   0  12        1.24       13.63     11.43 o 
   5   0  12      134.25      143.67     27.98 o 
   6   0  12        0.89       25.58     13.57 o 
   7   0  12        9.11        6.95     11.17 o 
   8   0  12        9.02       17.79     14.15 o 
   9   0  12       64.42       34.47     17.40 o 
  10   0  12        0.00       25.51     17.66 o 
  11   0  12        3.17        6.30     16.55 o 
  -4   1  12        0.00       -8.79     10.43 o 
  -3   1  12        1.33        1.46      9.06 o 
  -2   1  12        3.86        2.35     13.11 o 
  -1   1  12       96.96       97.68     28.11 o 
   0   1  12      285.62      338.06     24.93 o 
   1   1  12        2.59        4.87      9.67 o 
   2   1  12      463.17      479.69     40.64 o 
   3   1  12      663.70      760.79     51.42 o 
   4   1  12      207.56      191.90     27.20 o 
   5   1  12       40.90       58.23     19.35 o 
   6   1  12       51.17       32.39     15.71 o 
   7   1  12        0.65        9.28     10.06 o 
   8   1  12        6.85       12.27     12.40 o 
   9   1  12       69.46       83.94     23.96 o 
  10   1  12        4.20        3.57     15.19 o 
  11   1  12        6.18       19.35     17.79 o 
  -4   2  12       49.61       60.12     21.75 o 
  -3   2  12       40.38       41.15     13.54 o 
  -2   2  12       27.11       40.48     11.96 o 
  -1   2  12        3.68       15.46      8.08 o 
   0   2  12       48.91       41.24     12.11 o 
   1   2  12       87.69       96.17     15.15 o 
   2   2  12       94.58      109.38     15.69 o 
   3   2  12      472.06      481.22     26.28 o 
   4   2  12        0.03       -3.51      8.96 o 
   5   2  12        8.33        3.64     10.26 o 
   6   2  12       44.50       56.74     17.66 o 
   7   2  12       22.48       13.37     12.14 o 
   8   2  12        6.96       11.82     13.50 o 
   9   2  12       16.99       30.19     17.20 o 
  10   2  12        1.96       14.15     18.05 o 
  11   2  12       10.24        8.89     17.59 o 
  -4   3  12       57.85      100.43     25.84 o 
  -3   3  12        8.25       13.76     14.74 o 
  -2   3  12        6.19       10.44      9.25 o 
  -1   3  12      135.28      154.87     19.52 o 
   0   3  12       32.02       28.18     10.17 o 
   1   3  12       12.26        8.73      8.46 o 
   2   3  12       90.94       94.77     15.04 o 
   3   3  12        0.80        1.18      7.95 o 
   4   3  12      883.45      953.70     36.16 o 
   5   3  12       35.44       38.88     10.37 o 
   6   3  12      224.51      250.94     19.89 o 
   7   3  12       19.39       31.68     15.00 o 
   8   3  12       17.25       36.35     17.53 o 
   9   3  12       66.03       91.47     23.76 o 
  10   3  12        0.00       -5.71     12.98 o 
  11   3  12       50.27       -9.41     12.08 o 
  -4   4  12       14.94      -10.39     15.06 o 
  -3   4  12       64.45       56.42     21.81 o 
  -2   4  12        1.39       13.63     13.89 o 
  -1   4  12        0.64        1.60      7.68 o 
   0   4  12      115.69       97.35     25.16 o 
   1   4  12      619.40      687.86     32.80 o 
   2   4  12      516.71      487.34     27.20 o 
   3   4  12        0.00        3.90      7.05 o 
   4   4  12       24.59       25.96      9.50 o 
   5   4  12       14.42        3.22      7.80 o 
   6   4  12        8.14       11.79      7.40 o 
   7   4  12       17.01        8.79      8.38 o 
   8   4  12       26.89       42.75     11.24 o 
   9   4  12        9.72       11.75     12.72 o 
  10   4  12        0.81        9.93     14.48 o 
  11   4  12       20.88       -2.86     10.32 o 
  -3   5  12       41.87       35.32     18.31 o 
  -2   5  12        1.45       -6.62     12.46 o 
  -1   5  12       65.16       87.25     24.15 o 
   0   5  12        6.73       37.91     16.42 o 
   1   5  12      123.27      116.49     31.94 o 
   2   5  12        0.04       10.41      8.33 o 
   3   5  12        0.35       -5.94     12.76 o 
   4   5  12       26.93       30.26     10.13 o 
   5   5  12        0.09        5.37      6.99 o 
   6   5  12        8.48       19.21      8.72 o 
   7   5  12        0.23       -6.74      6.74 o 
   8   5  12        2.58        6.78      7.87 o 
   9   5  12       66.97       64.96     14.22 o 
  10   5  12       26.46       18.17     11.21 o 
  11   5  12        2.58        1.49     14.09 o 
  -3   6  12       61.82      106.01     29.21 o 
  -2   6  12       50.46       47.20     20.38 o 
  -1   6  12       71.49      115.04     27.01 o 
   0   6  12      139.97      144.84     28.63 o 
   1   6  12        0.22       -9.87      9.87 o 
   2   6  12      154.84      191.18     19.83 o 
   3   6  12        3.54        6.10      7.70 o 
   4   6  12       50.34       57.20     12.58 o 
   5   6  12        7.31       -2.78      6.65 o 
   6   6  12        0.12        2.53     11.00 o 
   7   6  12       66.35       90.65     15.83 o 
   8   6  12        0.14       -6.98      6.98 o 
   9   6  12        0.15       -8.67      8.67 o 
  10   6  12       17.76       14.94      9.82 o 
  -3   7  12       71.84       67.00     24.09 o 
  -2   7  12        8.82       25.90     18.57 o 
  -1   7  12       71.34       72.77     24.86 o 
   0   7  12        0.16       17.14     14.61 o 
   1   7  12        1.54       -2.79      9.35 o 
   2   7  12       53.79       72.06     21.03 o 
   3   7  12       16.86       16.98      9.22 o 
   4   7  12        0.94        3.44      7.86 o 
   5   7  12       20.85       22.71     10.07 o 
   6   7  12       94.57       95.30     22.62 o 
   7   7  12        9.37       14.86     12.33 o 
   8   7  12        4.55        2.34      8.84 o 
   9   7  12       76.16       72.92     16.92 o 
  10   7  12        8.63       -7.50      7.50 o 
  -2   8  12       23.03       14.48     18.31 o 
  -1   8  12        0.63      -10.91     10.91 o 
   0   8  12       38.14       48.17     20.38 o 
   1   8  12        2.67       -1.95     14.35 o 
   2   8  12       37.59       74.07     22.40 o 
   3   8  12        3.62       25.64     15.58 o 
   4   8  12      120.86      176.25     19.67 o 
   5   8  12       30.69       59.95     16.13 o 
   6   8  12       14.17       18.20     10.01 o 
   7   8  12      126.33      183.08     21.15 o 
   8   8  12        2.84       13.20     10.17 o 
   9   8  12        0.83       10.39     12.46 o 
  -1   9  12        0.34      -13.37     13.37 o 
   0   9  12        2.77       -5.97     11.75 o 
   1   9  12       15.71       24.73     15.52 o 
   2   9  12        5.19       29.60     18.83 o 
   3   9  12        5.45        6.69     14.41 o 
   4   9  12        0.97        9.02     14.22 o 
   5   9  12       39.23       24.47     16.23 o 
   6   9  12       63.16       66.69     15.60 o 
   7   9  12      118.29      112.30     19.34 o 
   8   9  12        0.45       27.76     13.37 o 
   0  10  12        0.00        6.36     15.52 o 
   1  10  12       21.63       45.18     21.23 o 
   2  10  12        1.23        1.62     13.37 o 
   3  10  12       80.01       37.46     20.51 o 
   4  10  12       57.98       37.13     16.81 o 
   5  10  12       40.20       16.62     15.32 o 
   6  10  12        0.29        5.45     14.74 o 
   7  10  12        2.39       12.98     11.50 o 
   2  11  12        6.70       17.33     16.81 o 
   3  11  12        0.49        2.47     16.10 o 
   4  11  12        1.29        9.87     15.13 o 
   5  11  12        6.12        0.58     14.87 o 
   2  -5  13       68.12       70.31     27.27 o 
   3  -5  13        2.03       24.54     18.37 o 
   4  -5  13        0.09       -5.06     13.83 o 
   5  -5  13        5.96       11.92     11.23 o 
   6  -5  13       10.05       15.24     13.09 o 
   7  -5  13        3.53       -3.29     10.50 o 
   0  -4  13       14.34       -2.86     10.97 o 
   1  -4  13       15.74        4.67     10.71 o 
   2  -4  13       13.68        5.91     12.53 o 
   3  -4  13       40.25       25.32     19.93 o 
   4  -4  13       45.09       15.58     18.05 o 
   5  -4  13        8.86       23.37     18.89 o 
   6  -4  13        0.01       -2.37      9.06 o 
   7  -4  13        0.07        4.74     11.01 o 
   8  -4  13        1.85       -7.89     10.68 o 
   0  -3  13       73.33        4.22     13.11 o 
   1  -3  13       12.65       21.88     12.92 o 
   2  -3  13       15.85       27.72     14.87 o 
   3  -3  13       25.66       23.70     15.32 o 
   4  -3  13       11.02       -4.22     13.76 o 
   5  -3  13      108.45      135.75     31.03 o 
   6  -3  13       82.06       88.58     17.95 o 
   7  -3  13        7.34       17.79     10.66 o 
   8  -3  13        5.68        2.73     16.94 o 
   9  -3  13        0.36        8.18     18.70 o 
  -1  -2  13        0.32        5.84     14.35 o 
   0  -2  13        1.12        7.66     14.28 o 
   1  -2  13        3.18      -12.20     12.20 o 
   2  -2  13        0.64       23.63     14.09 o 
   3  -2  13       76.02       76.61     23.57 o 
   4  -2  13      350.23      345.89     37.72 o 
   5  -2  13       40.61       49.60     20.38 o 
   6  -2  13      178.74      174.63     37.13 o 
   7  -2  13       67.35      103.42     28.56 o 
   8  -2  13       46.20       76.35     26.29 o 
   9  -2  13        0.92       13.57     15.26 o 
  10  -2  13        0.19        0.19     14.74 o 
  -2  -1  13      100.31       68.88     24.28 o 
  -1  -1  13       16.99        9.61     14.41 o 
   0  -1  13       24.28       52.39     17.92 o 
   1  -1  13        3.20        5.19     11.36 o 
   2  -1  13       41.22       32.27     17.59 o 
   3  -1  13       27.19       24.41     15.58 o 
   4  -1  13       15.89       11.10     12.59 o 
   5  -1  13      174.52      180.74     33.82 o 
   6  -1  13      124.72      104.39     26.16 o 
   7  -1  13        9.58        4.15     14.67 o 
   8  -1  13       82.04       77.19     25.06 o 
   9  -1  13       24.79       21.23     17.33 o 
  10  -1  13       17.33       15.13     18.18 o 
  -2   0  13       22.25       24.28     17.53 o 
  -1   0  13        4.97        8.05     13.50 o 
   0   0  13        6.26       25.97     14.28 o 
   1   0  13        4.34       -0.45     10.65 o 
   2   0  13       28.79       13.89     11.30 o 
   3   0  13       68.81       51.61     18.44 o 
   4   0  13      255.54      301.36     35.71 o 
   5   0  13      140.92      136.46     29.86 o 
   6   0  13       15.34       29.54     15.91 o 
   7   0  13        2.96        5.52     10.65 o 
   8   0  13        6.73       15.71     15.58 o 
   9   0  13       22.33        8.89     13.57 o 
  10   0  13        0.14       -3.64     14.93 o 
  -2   1  13      118.73      123.22     28.11 o 
  -1   1  13        4.05       10.65     12.79 o 
   0   1  13        7.14       12.66     12.92 o 
   1   1  13       40.19       44.21     16.29 o 
   2   1  13        7.57        9.80     11.36 o 
   3   1  13       15.57        0.39     11.17 o 
   4   1  13       48.53       40.96     15.91 o 
   5   1  13       34.72       54.73     19.22 o 
   6   1  13      215.24      239.75     34.02 o 
   7   1  13        0.00       -8.37      8.37 o 
   8   1  13        1.04        8.96     10.97 o 
   9   1  13       17.51        9.35     14.54 o 
  10   1  13       14.62        8.63     16.42 o 
  -2   2  13       14.45       -1.54     13.83 o 
  -1   2  13      156.41      187.45     21.37 o 
   0   2  13       23.39       57.78     18.37 o 
   1   2  13        8.47       15.65     11.30 o 
   2   2  13        0.20       -6.10      9.28 o 
   3   2  13       18.49       14.02     13.37 o 
   4   2  13       74.25       58.88     19.74 o 
   5   2  13       29.15       29.41     15.13 o 
   6   2  13      145.20      180.09     33.69 o 
   7   2  13       49.23       83.10     23.31 o 
   8   2  13        2.29        8.57     13.05 o 
   9   2  13        2.42       20.32     14.35 o 
  10   2  13        6.29        0.00     12.14 o 
  -2   3  13       48.69       68.43     22.53 o 
  -1   3  13        0.69        3.75      9.02 o 
   0   3  13        5.79       19.04     10.12 o 
   1   3  13        1.99       10.53     13.11 o 
   2   3  13      103.12      100.62     18.83 o 
   3   3  13      420.60      425.42     40.44 o 
   4   3  13      582.62      558.57     46.55 o 
   5   3  13      226.62      205.99     29.99 o 
   6   3  13       25.74       41.16     18.24 o 
   7   3  13       48.87       25.97     16.94 o 
   8   3  13       23.93       -0.13     13.50 o 
   9   3  13        4.55       -3.25     12.53 o 
  10   3  13        1.38        6.95     12.27 o 
  -2   4  13        0.13       -8.18     13.57 o 
  -1   4  13       10.06        0.97     14.41 o 
   0   4  13        6.71        7.22     10.32 o 
   1   4  13        0.94        6.73      8.60 o 
   2   4  13        3.39        1.49      7.96 o 
   3   4  13      362.40      320.96     23.97 o 
   4   4  13       14.49        8.07     10.65 o 
   5   4  13       21.07       18.32      9.53 o 
   6   4  13       58.06       58.62     19.48 o 
   7   4  13        0.01       -5.45     10.26 o 
   8   4  13       44.87       22.40     16.36 o 
   9   4  13        4.05       -7.86     10.78 o 
  10   4  13       10.85        2.21     12.27 o 
  -2   5  13       39.27       85.56     25.90 o 
  -1   5  13       30.04       53.88     20.25 o 
   0   5  13       36.13       38.95     19.09 o 
   1   5  13        1.34        3.69      8.74 o 
   2   5  13       41.56       66.14     14.01 o 
   3   5  13       61.23       55.38     12.28 o 
   4   5  13      135.23      114.68     17.64 o 
   5   5  13       10.31       18.64     10.32 o 
   6   5  13        0.04       -3.37      6.99 o 
   7   5  13        6.59       -7.50      7.50 o 
   8   5  13       13.21       24.15     16.23 o 
   9   5  13       55.31       62.00     23.44 o 
  10   5  13        5.03        1.62     10.97 o 
  -2   6  13        0.32        6.49     17.59 o 
  -1   6  13        1.24       15.45     17.01 o 
   0   6  13      220.56      249.16     34.15 o 
   1   6  13       28.28        9.09     14.67 o 
   2   6  13        3.46       14.78      9.71 o 
   3   6  13       57.35       68.54     14.22 o 
   4   6  13       15.49       29.69     10.53 o 
   5   6  13        3.57       17.50      9.47 o 
   6   6  13        0.95        9.58     13.37 o 
   7   6  13        0.50       18.31      9.52 o 
   8   6  13       11.36       15.78     16.85 o 
   9   6  13       28.22       39.39     15.68 o 
  -1   7  13       15.72       41.29     19.02 o 
   0   7  13        7.39       16.42     15.58 o 
   1   7  13       12.47        1.88     12.85 o 
   2   7  13       13.17       -1.30     14.35 o 
   3   7  13        1.58        0.65     13.18 o 
   4   7  13       34.84       50.53     26.97 o 
   5   7  13       66.72       94.35     18.70 o 
   6   7  13       15.51        7.44     10.52 o 
   7   7  13       10.14       26.15     11.08 o 
   8   7  13       45.23       83.01     16.55 o 
   9   7  13       28.32       32.86     13.76 o 
  -1   8  13        0.05       39.67     23.44 o 
   0   8  13        3.72        9.93     15.65 o 
   1   8  13       41.84       31.75     19.02 o 
   2   8  13       11.93       22.72     17.79 o 
   3   8  13       22.80       32.78     15.71 o 
   4   8  13       67.60       57.00     20.71 o 
   5   8  13        0.25        5.78      8.88 o 
   6   8  13       18.73       25.28     13.57 o 
   7   8  13       26.69        4.70     10.31 o 
   8   8  13       10.98      -11.98     11.98 o 
   0   9  13        3.19       37.59     22.79 o 
   1   9  13        6.55        8.76     17.59 o 
   2   9  13       26.68       40.06     20.58 o 
   3   9  13       23.38       15.13     15.00 o 
   4   9  13        0.41        7.14     14.54 o 
   5   9  13       35.29       54.21     18.96 o 
   6   9  13      138.52      183.94     24.14 o 
   7   9  13       21.14       17.18     11.77 o 
   2  10  13        4.32      -10.32     18.37 o 
   3  10  13        3.96        2.92     17.07 o 
   4  10  13       53.15       18.57     19.93 o 
   5  10  13        0.62        2.99     16.88 o 
   4  -4  14       27.28       16.04     19.61 o 
   5  -4  14       31.62       17.98     19.35 o 
   2  -3  14        0.16       12.14     11.82 o 
   3  -3  14       10.39       -2.34     10.13 o 
   4  -3  14       36.58       -2.21     11.36 o 
   5  -3  14       46.91       78.03     28.56 o 
   6  -3  14       11.11       13.96     20.32 o 
   7  -3  14       12.95       14.67     20.19 o 
   1  -2  14        0.85       20.90     12.53 o 
   2  -2  14        0.01       -7.34     10.52 o 
   3  -2  14       11.99       -0.91     12.33 o 
   4  -2  14        6.37        7.86     13.11 o 
   5  -2  14        2.33        2.01     11.49 o 
   6  -2  14        2.32       17.27     21.10 o 
   7  -2  14       48.92       35.19     21.88 o 
   8  -2  14        5.17       11.30     19.35 o 
   0  -1  14        6.63       11.36     15.19 o 
   1  -1  14        0.65       26.03     13.50 o 
   2  -1  14        3.20       -4.87     12.40 o 
   3  -1  14        0.13        8.89     12.85 o 
   4  -1  14       55.57       55.12     19.74 o 
   5  -1  14        6.27        0.45     10.91 o 
   6  -1  14       13.73       -2.21     11.30 o 
   7  -1  14       92.76       15.00     14.87 o 
   8  -1  14        8.51       17.59     18.18 o 
   9  -1  14        1.96      -11.95     15.13 o 
   0   0  14        0.15        3.57     14.22 o 
   1   0  14       28.64       32.98     16.16 o 
   2   0  14        5.99       -1.49     10.58 o 
   3   0  14       44.54       63.10     22.40 o 
   4   0  14       33.79       34.99     16.75 o 
   5   0  14       10.79        4.48     12.66 o 
   6   0  14      138.76      157.43     33.50 o 
   7   0  14        5.13       13.76     14.54 o 
   8   0  14        4.96        0.65     12.53 o 
   9   0  14        3.90        8.24     16.23 o 
  -1   1  14       40.35       44.79     19.02 o 
   0   1  14        1.28        4.28     13.05 o 
   1   1  14       10.09       -7.73     13.70 o 
   2   1  14        3.56        9.02     13.11 o 
   3   1  14       10.77        5.52     13.18 o 
   4   1  14        1.00        3.44     11.49 o 
   5   1  14       85.95       91.54     25.32 o 
   6   1  14       74.20       43.89     18.05 o 
   7   1  14        0.06       -0.32     11.69 o 
   8   1  14        4.54      -10.65     12.33 o 
   9   1  14       14.02       -4.03     11.10 o 
  -1   2  14        8.65        0.32     13.31 o 
   0   2  14        4.77       18.63     14.54 o 
   1   2  14        5.36      -11.10     11.10 o 
   2   2  14        7.14        8.70     12.98 o 
   3   2  14       37.98       18.44     15.78 o 
   4   2  14      137.31      121.92     28.50 o 
   5   2  14       76.60       50.12     18.70 o 
   6   2  14       37.76       23.11     17.59 o 
   7   2  14       29.42       21.29     16.42 o 
   8   2  14       14.14       11.82     14.93 o 
   9   2  14        0.99       -8.18     12.20 o 
   0   3  14        0.06       -2.53     12.66 o 
   1   3  14        1.42       20.51     16.23 o 
   2   3  14       16.14        9.35     12.79 o 
   3   3  14        7.03       -1.30     12.27 o 
   4   3  14      211.66      236.57     33.56 o 
   5   3  14       12.89        8.96     12.08 o 
   6   3  14      148.13      113.02     29.15 o 
   7   3  14       18.74       34.02     17.07 o 
   8   3  14        4.44       11.30     15.39 o 
   9   3  14       25.94        4.80     11.75 o 
  -1   4  14        9.02       33.30     21.94 o 
   0   4  14       53.64       55.83     22.98 o 
   1   4  14       42.71       49.59     14.38 o 
   2   4  14        8.26       30.97     15.52 o 
   3   4  14      111.12      161.78     31.62 o 
   4   4  14      101.58      140.81     30.45 o 
   5   4  14       75.28       96.99     26.23 o 
   6   4  14       38.59       73.88     23.37 o 
   7   4  14       88.16      107.31     27.20 o 
   8   4  14        0.01       13.63     14.02 o 
   9   4  14       57.20        9.02     14.67 o 
   0   5  14       20.66       47.91     21.16 o 
   1   5  14       31.59       34.34     16.55 o 
   2   5  14       41.16       48.93     12.83 o 
   3   5  14        9.27       11.09     10.91 o 
   4   5  14      172.56      171.19     21.70 o 
   5   5  14      129.18      113.74     26.75 o 
   6   5  14        1.40        7.27     13.11 o 
   7   5  14        9.82       -8.76     12.01 o 
   8   5  14        2.26        4.80     14.54 o 
   9   5  14        0.75       16.68     15.32 o 
   0   6  14        1.46       10.32     16.88 o 
   1   6  14       18.42       20.77     16.81 o 
   2   6  14       12.77       -2.86     12.59 o 
   3   6  14       42.97       47.24     12.84 o 
   4   6  14       33.34       38.70     11.53 o 
   5   6  14        5.29       10.69      9.48 o 
   6   6  14        0.89        5.33      9.47 o 
   7   6  14        2.83       11.30     10.55 o 
   8   6  14        0.56        0.00     13.70 o 
   1   7  14       65.30       94.13     26.10 o 
   2   7  14       19.74       42.72     18.63 o 
   3   7  14        0.02       -9.15     13.83 o 
   4   7  14       51.64       43.92     13.26 o 
   5   7  14       55.74       58.37     16.55 o 
   6   7  14        6.65        1.17     11.39 o 
   7   7  14       13.72        7.45      9.93 o 
   8   7  14        0.91       -1.46      9.92 o 
   2   8  14        6.58       14.74     17.66 o 
   3   8  14       19.16       52.39     21.16 o 
   4   8  14       10.11       20.84     16.88 o 
   5   8  14       15.50        6.95     16.16 o 
   6   8  14        2.78        2.39     12.59 o 
   7   8  14       19.52       16.26     11.44 o 
   4   9  14       23.90       30.77     20.19 o 
   3  -1  15        0.25       -9.61      9.61 o 
   4  -1  15        4.22        4.41     10.78 o 
   5  -1  15        0.00       -1.43      9.61 o 
   6  -1  15       13.49        8.57     11.56 o 
   2   0  15        2.40        6.04     12.20 o 
   3   0  15        0.02        1.62     11.56 o 
   4   0  15        2.22       -5.32     11.23 o 
   5   0  15       18.31      -13.18     13.18 o 
   6   0  15       24.51       -6.82     12.33 o 
   7   0  15        8.87        6.36     11.56 o 
   2   1  15        2.20       -5.32     12.79 o 
   3   1  15       19.94       21.88     15.19 o 
   4   1  15        1.06       19.15     15.97 o 
   5   1  15       25.85        5.13     15.97 o 
   6   1  15       15.99       -1.23     13.18 o 
   7   1  15       12.38       12.40     12.59 o 
   8   1  15       28.39        3.51     12.33 o 
   1   2  15       25.90       64.59     22.85 o 
   2   2  15       66.33       64.66     23.18 o 
   3   2  15       25.81       17.14     15.91 o 
   4   2  15        5.05       -4.87     12.92 o 
   5   2  15      129.96      146.46     31.94 o 
   8   2  15        2.23        3.64     11.17 o 
   1   3  15        7.61       13.31     17.14 o 
   2   3  15        1.43       -6.30     12.79 o 
   3   3  15       14.94       21.94     16.68 o 
   4   3  15       66.25       45.70     21.03 o 
   5   3  15        0.02       16.49     16.42 o 
   6   3  15        0.41        6.49     13.37 o 
   7   3  15        7.63        4.74     13.63 o 
   1   4  15        2.62       -0.84     15.71 o 
   2   4  15        5.46       30.77     17.20 o 
   3   4  15        0.54      -13.96     13.96 o 
   4   4  15        1.48        1.30     14.74 o 
   5   4  15        0.15       11.49     14.93 o 
   6   4  15      244.39      265.72     37.00 o 
   3   5  15        0.01        0.97     14.54 o 
   4   5  15       45.69       44.53     19.41 o 
   5   5  15       21.71       10.32     14.87 o 
   6   5  15       33.32       26.94     16.81 o 
   7   5  15        5.27       -4.15     16.62 o 
   3   6  15        5.61       -4.74     16.42 o 
   4   6  15        0.56       17.46     15.06 o 
   5   6  15       58.99       71.87     22.66 o 
   6   6  15       41.30       35.19     21.68 o 
                                                 
